# Supplementary material for: Liquid-liquid phase separation-driven molecular subtyping and prognostic modeling in colorectal cancer
Source: Front Immunol. 2026 Jan 9;16:1741979. doi: 10.3389/fimmu.2025.1741979 (PMC12827789; doi:10.3389/fimmu.2025.1741979)
Supplement: Supplementary Table 1 — Details of the bulk RNA sequencing datasets from the study. [file Supplementaryfile2.xlsx]

## Sheet: Sheet2
Table S2 The data statistics of 3585 known LLPS-associated proteins.
DrLLPS ID	UniProt ID	Gene name	Ensembl Gene ID	Species	Condensate	LLPS Type	References
LLPS-Hos-0289	P01023	A2M	ENSG00000175899.14	Homo sapiens	PML nuclear body	Client	24127217
LLPS-Hos-3788	Q2M2I8	AAK1	ENSG00000115977.18	Homo sapiens	Postsynaptic density	Client	23071613
LLPS-Hos-3128	P49588	AARS	ENSG00000090861.15	Homo sapiens	Postsynaptic density	Client	23071613
LLPS-Hos-0559	Q5JTZ9	AARS2	ENSG00000124608.4	Homo sapiens	Mitochondrial RNA granule	Client	25683715
LLPS-Hos-a695	Q9NRN7	AASDHPPT	ENSG00000149313.10	Homo sapiens	Postsynaptic density	Client	23071613
LLPS-Hos-0146	Q9NY61	AATF	ENSG00000275700.4	Homo sapiens	Nucleolus	Client	20026476, 12429849, 19812395, 15635413
LLPS-Hos-a1095	Q9NUT2	ABCB8	ENSG00000197150.12	Homo sapiens	Postsynaptic density	Client	23071613
LLPS-Hos-a379	P28288	ABCD3	ENSG00000117528.12	Homo sapiens	Postsynaptic density	Client	23071613
LLPS-Hos-1234	Q8NE71	ABCF1	ENSG00000204574.12	Homo sapiens	Nucleolus, Stress granule	Client	26980300, 15635413, 29373831
LLPS-Hos-3129	Q9NUQ8	ABCF3	ENSG00000161204.11	Homo sapiens	Postsynaptic density	Client	23071613
LLPS-Hos-a1133	O95870	ABHD16A	ENSG00000204427.11	Homo sapiens	Postsynaptic density	Client	23071613
LLPS-Hos-a570	Q8IZP0	ABI1	ENSG00000136754.17	Homo sapiens	Postsynaptic density	Client	23071613
LLPS-Hos-a591	Q9NYB9	ABI2	ENSG00000138443.15	Homo sapiens	Postsynaptic density	Client	23071613
LLPS-Hos-3149	P00519	ABL1	ENSG00000097007.17	Homo sapiens	Droplet	Scaffold	28924037
LLPS-Hos-a174	O14639	ABLIM1	ENSG00000099204.19	Homo sapiens	Postsynaptic density	Client	23071613
LLPS-Hos-a831	Q6H8Q1	ABLIM2	ENSG00000163995.19	Homo sapiens	Postsynaptic density	Client	23071613
LLPS-Hos-a959	O94929	ABLIM3	ENSG00000173210.19	Homo sapiens	Postsynaptic density	Client	23071613
LLPS-Hos-a795	Q12979	ABR	ENSG00000159842.15	Homo sapiens	Postsynaptic density	Client	23071613
LLPS-Hos-2288	Q9P1F3	ABRACL	ENSG00000146386.7	Homo sapiens	Stress granule	Client	29373831
LLPS-Hos-0929	Q9ULW3	ABT1	ENSG00000146109.4	Homo sapiens	Nucleolus	Client	24127217, 19812395, 15635413, 20026476
LLPS-Hos-0883	P09110	ACAA1	ENSG00000060971.17	Homo sapiens	Nucleolus, Postsynaptic density	Client	26980300, 23071613
LLPS-Hos-0918	Q6JQN1	ACAD10	ENSG00000111271.14	Homo sapiens	Nucleolus	Client	26980300
LLPS-Hos-2259	Q15027	ACAP1	ENSG00000072818.11	Homo sapiens	Stress granule	Client	29373831
LLPS-Hos-0195	Q5T8D3	ACBD5	ENSG00000107897.18	Homo sapiens	Stress granule, Postsynaptic density	Client	29373831, 23071613
LLPS-Hos-a1143	Q16570	ACKR1	ENSG00000213088.10	Homo sapiens	Postsynaptic density	Client	23071613
LLPS-Hos-0165	P53396	ACLY	ENSG00000131473.16	Homo sapiens	Nucleolus, Postsynaptic density	Client	26980300, 23071613
LLPS-Hos-a191	Q99798	ACO2	ENSG00000100412.15	Homo sapiens	Postsynaptic density	Client	23071613
LLPS-Hos-0200	Q8WXI4	ACOT11	ENSG00000162390.17	Homo sapiens	P-body	Regulator	18794846
LLPS-Hos-a327	Q9NPJ3	ACOT13	ENSG00000112304.10	Homo sapiens	Postsynaptic density	Client	23071613
LLPS-Hos-a209	O14734	ACOT8	ENSG00000101473.16	Homo sapiens	Postsynaptic density	Client	23071613
LLPS-Hos-a633	P24666	ACP1	ENSG00000143727.15	Homo sapiens	Postsynaptic density	Client	23071613
LLPS-Hos-4781	O95573	ACSL3	ENSG00000123983.13	Homo sapiens	Postsynaptic density	Client	23071613
LLPS-Hos-2937	O60488	ACSL4	ENSG00000068366.19	Homo sapiens	Postsynaptic density	Client	23071613
LLPS-Hos-3089	Q9UKU0	ACSL6	ENSG00000164398.12	Homo sapiens	Postsynaptic density	Client	23071613
LLPS-Hos-2228	P60709	ACTB	ENSG00000075624.14	Homo sapiens	Nucleolus, Postsynaptic density	Client	15635413, 12429849, 19812395, 23071613
LLPS-Hos-0923	Q562R1	ACTBL2	ENSG00000169067.3	Homo sapiens	P-body, Stress granule	Client	28965817, 26777405
LLPS-Hos-2424	P68032	ACTC1	ENSG00000159251.7	Homo sapiens	Stress granule	Client	26777405
LLPS-Hos-3726	P63261	ACTG1	ENSG00000184009.11	Homo sapiens	Nucleolus	Client	12429849
LLPS-Hos-2010	P63267	ACTG2	ENSG00000163017.13	Homo sapiens	Cajal body	Client	30188094
LLPS-Hos-0950	O96019	ACTL6A	ENSG00000136518.16	Homo sapiens	Nucleolus	Client	26980300
LLPS-Hos-2401	O94805	ACTL6B	ENSG00000077080.9	Homo sapiens	Nucleolus	Client	26980300
LLPS-Hos-3663	P12814	ACTN1	ENSG00000072110.13	Homo sapiens	Postsynaptic density	Client	23071613
LLPS-Hos-a118	P35609	ACTN2	ENSG00000077522.12	Homo sapiens	Postsynaptic density	Client	23071613
LLPS-Hos-a487	O43707	ACTN4	ENSG00000130402.11	Homo sapiens	Postsynaptic density	Client	23071613
LLPS-Hos-2443	P61163	ACTR1A	ENSG00000138107.12	Homo sapiens	Centrosome/Spindle pole body, Postsynaptic density	Client	1356230, 10607828, 23071613
LLPS-Hos-0974	P42025	ACTR1B	ENSG00000115073.7	Homo sapiens	Centrosome/Spindle pole body, Stress granule, Postsynaptic density	Client	21399614, 26777405, 23071613
LLPS-Hos-1097	P61158	ACTR3	ENSG00000115091.11	Homo sapiens	Nucleolus, Postsynaptic density	Client	19812395, 23071613
LLPS-Hos-a927	P14621	ACYP2	ENSG00000170634.12	Homo sapiens	Postsynaptic density	Client	23071613
LLPS-Hos-a021	Q9P0K1	ADAM22	ENSG00000008277.14	Homo sapiens	Postsynaptic density	Client	23071613
LLPS-Hos-a343	O75077	ADAM23	ENSG00000114948.12	Homo sapiens	Postsynaptic density	Client	23071613
LLPS-Hos-0934	P55265	ADAR	ENSG00000160710.16	Homo sapiens	Nucleolus, Stress granule	Client	15635413, 20026476, 26777405, 29373831, 22240577, 23982513
LLPS-Hos-0010	P78563	ADARB1	ENSG00000197381.15	Homo sapiens	Nucleolus	Client	20026476
LLPS-Hos-1481	Q9NS39	ADARB2	ENSG00000185736.15	Homo sapiens	Nucleolus	Client	12429849, 15635413
LLPS-Hos-1775	P35611	ADD1	ENSG00000087274.16	Homo sapiens	Stress granule, Postsynaptic density	Client	29373831, 23071613
LLPS-Hos-a107	P35612	ADD2	ENSG00000075340.22	Homo sapiens	Postsynaptic density	Client	23071613
LLPS-Hos-a688	Q9UEY8	ADD3	ENSG00000148700.14	Homo sapiens	Postsynaptic density	Client	23071613
LLPS-Hos-a1019	O14514	ADGRB1	ENSG00000181790.11	Homo sapiens	Postsynaptic density	Client	23071613
LLPS-Hos-a097	O94910	ADGRL1	ENSG00000072071.16	Homo sapiens	Postsynaptic density	Client	23071613
LLPS-Hos-a704	Q9HAR2	ADGRL3	ENSG00000150471.16	Homo sapiens	Postsynaptic density	Client	23071613
LLPS-Hos-1236	P55263	ADK	ENSG00000156110.13	Homo sapiens	Nucleolus	Client	26980300
LLPS-Hos-1653	P07550	ADRB2	ENSG00000169252.5	Homo sapiens	Stress granule	Regulator	18794846
LLPS-Hos-1576	Q16186	ADRM1	ENSG00000130706.12	Homo sapiens	Others	Client	24127217
LLPS-Hos-2778	Q6ZN18	AEBP2	ENSG00000139154.14	Homo sapiens	PcG body	Client	28778878
LLPS-Hos-2879	Q8WTP8	AEN	ENSG00000181026.14	Homo sapiens	Nucleolus	Client	24127217
LLPS-Hos-a486	P55196	AFDN	ENSG00000130396.20	Homo sapiens	Postsynaptic density	Client	23071613
LLPS-Hos-0336	Q9Y4W6	AFG3L2	ENSG00000141385.9	Homo sapiens	Nucleolus, Postsynaptic density	Client	26980300, 23071613
LLPS-Hos-a776	Q9UPQ3	AGAP1	ENSG00000157985.18	Homo sapiens	Postsynaptic density	Client	23071613
LLPS-Hos-3333	Q99490	AGAP2	ENSG00000135439.11	Homo sapiens	Postsynaptic density	Client	23071613
LLPS-Hos-a524	Q96P47	AGAP3	ENSG00000133612.18	Homo sapiens	Postsynaptic density	Client	23071613
LLPS-Hos-a016	Q53H12	AGK	ENSG00000006530.16	Homo sapiens	Postsynaptic density	Client	23071613
LLPS-Hos-2160	P35573	AGL	ENSG00000162688.16	Homo sapiens	P-body, Postsynaptic density	Regulator	18794846
LLPS-Hos-1925	Q9UL18	AGO1	ENSG00000092847.11	Homo sapiens	P-body, Stress granule	Client	28965817, 27325650, 19111193, 29373831
LLPS-Hos-1686	Q9UKV8	AGO2	ENSG00000123908.11	Homo sapiens	Droplet, Nuclear speckle, P-body, Stress granule, Chromatoid body	Scaffold	29576456
LLPS-Hos-0290	Q9H9G7	AGO3	ENSG00000126070.19	Homo sapiens	P-body, Stress granule	Client	28965817, 19111193
LLPS-Hos-1402	Q9HCK5	AGO4	ENSG00000134698.10	Homo sapiens	P-body, Stress granule	Client	19111193
LLPS-Hos-a748	Q9NUQ2	AGPAT5	ENSG00000155189.11	Homo sapiens	Postsynaptic density	Client	23071613
LLPS-Hos-1558	Q8WYP5	AHCTF1	ENSG00000153207.15	Homo sapiens	Nucleolus	Client	15635413
LLPS-Hos-a208	P23526	AHCY	ENSG00000101444.12	Homo sapiens	Postsynaptic density	Client	23071613
LLPS-Hos-a904	O43865	AHCYL1	ENSG00000168710.17	Homo sapiens	Postsynaptic density	Client	23071613
LLPS-Hos-0730	Q8N157	AHI1	ENSG00000135541.20	Homo sapiens	Centrosome/Spindle pole body	Client	18633336
LLPS-Hos-a444	Q09666	AHNAK	ENSG00000124942.13	Homo sapiens	Postsynaptic density	Client	23071613
LLPS-Hos-0209	O95433	AHSA1	ENSG00000100591.7	Homo sapiens	Stress granule, Postsynaptic density	Client	29373831, 23071613
LLPS-Hos-1517	P55008	AIF1	ENSG00000204472.12	Homo sapiens	Stress granule	Regulator	15316071
LLPS-Hos-4668	Q96NN9	AIFM3	ENSG00000183773.15	Homo sapiens	Postsynaptic density	Client	23071613
LLPS-Hos-1553	Q13155	AIMP2	ENSG00000106305.9	Homo sapiens	Stress granule	Client	29373831
LLPS-Hos-a312	O00170	AIP	ENSG00000110711.9	Homo sapiens	Postsynaptic density	Client	23071613
LLPS-Hos-2226	Q96IF1	AJUBA	ENSG00000129474.15	Homo sapiens	Centrosome/Spindle pole body	Client	18710370, 13678582
LLPS-Hos-a274	P00568	AK1	ENSG00000106992.18	Homo sapiens	Postsynaptic density	Client	23071613
LLPS-Hos-0656	P54819	AK2	ENSG00000004455.16	Homo sapiens	Nucleolus	Client	26980300
LLPS-Hos-1278	Q9UIJ7	AK3	ENSG00000147853.16	Homo sapiens	Nucleolus, Postsynaptic density	Client	26980300, 23071613
LLPS-Hos-0472	P27144	AK4	ENSG00000162433.14	Homo sapiens	Nucleolus	Client	26980300
LLPS-Hos-a738	Q9Y6K8	AK5	ENSG00000154027.18	Homo sapiens	Postsynaptic density	Client	23071613
LLPS-Hos-1011	Q9UKA4	AKAP11	ENSG00000023516.8	Homo sapiens	Centrosome/Spindle pole body	Client	10864471
LLPS-Hos-2147	Q02952	AKAP12	ENSG00000131016.16	Homo sapiens	Stress granule, Postsynaptic density	Client	29373831, 23071613
LLPS-Hos-2837	Q12802	AKAP13	ENSG00000170776.21	Homo sapiens	Stress granule	Client	29373831
LLPS-Hos-1012	Q02040	AKAP17A	ENSG00000197976.11	Homo sapiens	Nuclear speckle	Client	24127217
LLPS-Hos-a771	Q9Y2D5	AKAP2	ENSG00000157654.17	Homo sapiens	Postsynaptic density	Client	23071613
LLPS-Hos-0457	Q9ULX6	AKAP8L	ENSG00000011243.17	Homo sapiens	Stress granule	Client	29373831
LLPS-Hos-2050	Q99996	AKAP9	ENSG00000127914.16	Homo sapiens	Centrosome/Spindle pole body, Stress granule	Client	9915845, 10358086, 12015314, 12270714, 14569596, 15670215, 29373831, 26777405
LLPS-Hos-2610	Q53H80	AKIRIN2	ENSG00000135334.8	Homo sapiens	PML nuclear body	Client	24127217
LLPS-Hos-1759	P14550	AKR1A1	ENSG00000117448.13	Homo sapiens	Nucleolus, Postsynaptic density	Client	26980300, 23071613
LLPS-Hos-0085	P15121	AKR1B1	ENSG00000085662.13	Homo sapiens	Nucleolus	Client	26980300
LLPS-Hos-2876	O60218	AKR1B10	ENSG00000198074.9	Homo sapiens	Nucleolus	Client	26980300
LLPS-Hos-0683	C9JRZ8	AKR1B15	ENSG00000227471.8	Homo sapiens	Nucleolus	Client	26980300
LLPS-Hos-2882	Q04828	AKR1C1	ENSG00000187134.13	Homo sapiens	Nucleolus, Postsynaptic density	Client	19812395, 26980300, 23071613
LLPS-Hos-2913	P52895	AKR1C2	ENSG00000151632.17	Homo sapiens	Nucleolus, Postsynaptic density	Client	26980300, 23071613
LLPS-Hos-2481	P42330	AKR1C3	ENSG00000196139.13	Homo sapiens	Nucleolus	Client	26980300
LLPS-Hos-2070	P17516	AKR1C4	ENSG00000198610.10	Homo sapiens	Nucleolus	Client	26980300
LLPS-Hos-2052	P51857	AKR1D1	ENSG00000122787.14	Homo sapiens	Nucleolus	Client	26980300
LLPS-Hos-2075	Q96JD6	AKR1E2	ENSG00000165568.17	Homo sapiens	Nucleolus	Client	26980300, 20026476
LLPS-Hos-a060	O43488	AKR7A2	ENSG00000053371.12	Homo sapiens	Postsynaptic density	Client	23071613
LLPS-Hos-2694	Q96B36	AKT1S1	ENSG00000204673.10	Homo sapiens	PML nuclear body, P-body	Regulator	23431171
LLPS-Hos-0188	P02768	ALB	ENSG00000163631.16	Homo sapiens	P-body	Client	28965817
LLPS-Hos-2793	Q8IZ83	ALDH16A1	ENSG00000161618.9	Homo sapiens	PML nuclear body, Postsynaptic density	Client	24127217, 23071613
LLPS-Hos-1328	P54886	ALDH18A1	ENSG00000059573.8	Homo sapiens	Stress granule	Client	26777405
LLPS-Hos-2056	P00352	ALDH1A1	ENSG00000165092.12	Homo sapiens	Nucleolus	Client	26980300
LLPS-Hos-0613	O94788	ALDH1A2	ENSG00000128918.14	Homo sapiens	Nucleolus	Client	26980300
LLPS-Hos-1079	P47895	ALDH1A3	ENSG00000184254.16	Homo sapiens	Nucleolus	Client	26980300
LLPS-Hos-1479	P30837	ALDH1B1	ENSG00000137124.7	Homo sapiens	Nucleolus	Client	26980300
LLPS-Hos-a653	O75891	ALDH1L1	ENSG00000144908.13	Homo sapiens	Postsynaptic density	Client	23071613
LLPS-Hos-1391	P05091	ALDH2	ENSG00000111275.12	Homo sapiens	Nucleolus, Postsynaptic density	Client	26980300, 23071613
LLPS-Hos-0512	P51648	ALDH3A2	ENSG00000072210.18	Homo sapiens	Stress granule, Postsynaptic density	Client	29373831, 23071613
LLPS-Hos-a791	P30038	ALDH4A1	ENSG00000159423.16	Homo sapiens	Postsynaptic density	Client	23071613
LLPS-Hos-1667	P51649	ALDH5A1	ENSG00000112294.12	Homo sapiens	Nucleolus, Postsynaptic density	Client	26980300, 23071613
LLPS-Hos-3611	Q02252	ALDH6A1	ENSG00000119711.12	Homo sapiens	Postsynaptic density	Client	23071613
LLPS-Hos-a848	P49419	ALDH7A1	ENSG00000164904.17	Homo sapiens	Postsynaptic density	Client	23071613
LLPS-Hos-1036	P04075	ALDOA	ENSG00000149925.18	Homo sapiens	Nucleolus, Stress granule, Postsynaptic density	Regulator	26980300, 18794846
LLPS-Hos-0004	P05062	ALDOB	ENSG00000136872.18	Homo sapiens	Nucleolus, P-body, Stress granule	Regulator	26980300, 18794846
LLPS-Hos-1204	P09972	ALDOC	ENSG00000109107.13	Homo sapiens	Nucleolus, Postsynaptic density	Client	26980300, 23071613
LLPS-Hos-2137	Q9NP73	ALG13	ENSG00000101901.11	Homo sapiens	P-body, Stress granule	Client	29395067
LLPS-Hos-2570	Q8TCU4	ALMS1	ENSG00000116127.17	Homo sapiens	Centrosome/Spindle pole body	Client	15738963, 15855349, 14654843
LLPS-Hos-1884	Q96Q42	ALS2	ENSG00000003393.14	Homo sapiens	Centrosome/Spindle pole body	Client	16085057
LLPS-Hos-2292	Q86V81	ALYREF	ENSG00000183684.7	Homo sapiens	Nuclear speckle, Nucleolus, Stress granule	Client	15117966, 26773052, 27572970, 15635413, 19812395, 29373831
LLPS-Hos-a858	Q8N7J2	AMER2	ENSG00000165566.12	Homo sapiens	Postsynaptic density	Client	23071613
LLPS-Hos-4425	Q01433	AMPD2	ENSG00000116337.15	Homo sapiens	Postsynaptic density	Client	23071613
LLPS-Hos-a120	P49418	AMPH	ENSG00000078053.16	Homo sapiens	Postsynaptic density	Client	23071613
LLPS-Hos-1648	Q9H1A4	ANAPC1	ENSG00000153107.12	Homo sapiens	Centrosome/Spindle pole body	Client	10607828, 15322550, 15322556
LLPS-Hos-0448	Q9UM13	ANAPC10	ENSG00000164162.13	Homo sapiens	Centrosome/Spindle pole body	Client	10498862, 15322556
LLPS-Hos-0673	P03950	ANG	ENSG00000214274.9	Homo sapiens	Stress granule	Client	29373831
LLPS-Hos-3413	P16157	ANK1	ENSG00000029534.20	Homo sapiens	Postsynaptic density	Client	23071613
LLPS-Hos-a657	Q01484	ANK2	ENSG00000145362.17	Homo sapiens	Postsynaptic density	Client	23071613
LLPS-Hos-a713	Q12955	ANK3	ENSG00000151150.21	Homo sapiens	Postsynaptic density	Client	23071613
LLPS-Hos-a1060	Q9P2R3	ANKFY1	ENSG00000185722.17	Homo sapiens	Postsynaptic density	Client	23071613
LLPS-Hos-1284	Q8IWZ3	ANKHD1	ENSG00000131503.20	Homo sapiens	P-body, Stress granule	Client	29395067
LLPS-Hos-0800	O75179	ANKRD17	ENSG00000132466.18	Homo sapiens	P-body, Stress granule	Client	29395067, 29373831
LLPS-Hos-a156	Q8TF21	ANKRD24	ENSG00000089847.12	Homo sapiens	Postsynaptic density	Client	23071613
LLPS-Hos-2564	Q9UPS8	ANKRD26	ENSG00000107890.16	Homo sapiens	Centrosome/Spindle pole body	Client	21399614
LLPS-Hos-2906	Q9BXX2	ANKRD30B	ENSG00000180777.13	Homo sapiens	Nucleolus	Client	20026476
LLPS-Hos-1889	Q6NXT1	ANKRD54	ENSG00000100124.14	Homo sapiens	PML nuclear body	Client	24127217
LLPS-Hos-a1053	Q7Z6G8	ANKS1B	ENSG00000185046.18	Homo sapiens	Postsynaptic density	Client	23071613
LLPS-Hos-2632	Q9NQW6	ANLN	ENSG00000011426.10	Homo sapiens	Nucleolus	Client	15635413
LLPS-Hos-1384	Q9BTT0	ANP32E	ENSG00000143401.14	Homo sapiens	Nucleolus, Stress granule	Client	15635413, 26777405
LLPS-Hos-2512	P04083	ANXA1	ENSG00000135046.13	Homo sapiens	Stress granule, Postsynaptic density	Client	26777405, 23071613
LLPS-Hos-1180	Q9UJ72	ANXA10	ENSG00000109511.11	Homo sapiens	Nuclear speckle	Client	23715859
LLPS-Hos-0327	P50995	ANXA11	ENSG00000122359.17	Homo sapiens	Centrosome/Spindle pole body, Stress granule, Postsynaptic density	Client	15197175, 15601896, 29373831, 23071613
LLPS-Hos-0922	P07355	ANXA2	ENSG00000182718.16	Homo sapiens	Nucleolus, Postsynaptic density	Client	19812395, 15635413, 23071613
LLPS-Hos-1931	P09525	ANXA4	ENSG00000196975.15	Homo sapiens	Stress granule	Client	26777405
LLPS-Hos-a835	P08758	ANXA5	ENSG00000164111.14	Homo sapiens	Postsynaptic density	Client	23071613
LLPS-Hos-1722	P08133	ANXA6	ENSG00000197043.13	Homo sapiens	Stress granule, Postsynaptic density	Client	26777405, 23071613
LLPS-Hos-2176	P20073	ANXA7	ENSG00000138279.15	Homo sapiens	Stress granule, Postsynaptic density	Client	29373831, 23071613
LLPS-Hos-2243	Q10567	AP1B1	ENSG00000100280.16	Homo sapiens	Nucleolus, Postsynaptic density	Client	26980300, 23071613
LLPS-Hos-3087	Q9BXS5	AP1M1	ENSG00000072958.8	Homo sapiens	Postsynaptic density	Client	23071613
LLPS-Hos-3191	O95782	AP2A1	ENSG00000196961.12	Homo sapiens	Postsynaptic density	Client	23071613
LLPS-Hos-4616	O94973	AP2A2	ENSG00000183020.13	Homo sapiens	Postsynaptic density	Client	23071613
LLPS-Hos-0981	P63010	AP2B1	ENSG00000006125.17	Homo sapiens	Nucleolus, Postsynaptic density	Client	26980300, 23071613
LLPS-Hos-a800	Q96CW1	AP2M1	ENSG00000161203.13	Homo sapiens	Postsynaptic density	Client	23071613
LLPS-Hos-a515	O00203	AP3B1	ENSG00000132842.13	Homo sapiens	Postsynaptic density	Client	23071613
LLPS-Hos-a229	Q13367	AP3B2	ENSG00000103723.13	Homo sapiens	Postsynaptic density	Client	23071613
LLPS-Hos-0272	O14617	AP3D1	ENSG00000065000.17	Homo sapiens	Nucleolus, Postsynaptic density	Client	20663773, 23071613
LLPS-Hos-a092	P53677	AP3M2	ENSG00000070718.11	Homo sapiens	Postsynaptic density	Client	23071613
LLPS-Hos-a998	Q92572	AP3S1	ENSG00000177879.15	Homo sapiens	Postsynaptic density	Client	23071613
LLPS-Hos-a773	P59780	AP3S2	ENSG00000157823.16	Homo sapiens	Postsynaptic density	Client	23071613
LLPS-Hos-2057	P25054	APC	ENSG00000134982.16	Homo sapiens	Centrosome/Spindle pole body, Postsynaptic density	Client	14570580, 14662741, 15509863, 15561772, 15738963, 15892196, 23071613
LLPS-Hos-0493	P27695	APEX1	ENSG00000100823.11	Homo sapiens	Nucleolus, Stress granule	Client	19812395, 15635413, 26777405
LLPS-Hos-0775	Q9BZZ5	API5	ENSG00000166181.12	Homo sapiens	Nucleolus	Client	15635413, 26980300
LLPS-Hos-2139	P02647	APOA1	ENSG00000118137.9	Homo sapiens	P-body	Client	28965817
LLPS-Hos-2482	Q8IUX4	APOBEC3F	ENSG00000128394.16	Homo sapiens	P-body	Client	28965817
LLPS-Hos-2171	Q9HC16	APOBEC3G	ENSG00000239713.8	Homo sapiens	P-body, Stress granule	Client	17166910, 29373831, 26777405
LLPS-Hos-3443	P05090	APOD	ENSG00000189058.8	Homo sapiens	Postsynaptic density	Client	23071613
LLPS-Hos-0967	P02649	APOE	ENSG00000130203.9	Homo sapiens	Stress granule, Postsynaptic density	Regulator	18794846
LLPS-Hos-a189	Q9BPW4	APOL4	ENSG00000100336.17	Homo sapiens	Postsynaptic density	Client	23071613
LLPS-Hos-a747	Q6UXV4	APOOL	ENSG00000155008.13	Homo sapiens	Postsynaptic density	Client	23071613
LLPS-Hos-2530	P05067	APP	ENSG00000142192.20	Homo sapiens	Droplet, Centrosome/Spindle pole body	Scaffold	30110628
LLPS-Hos-a770	Q9UKG1	APPL1	ENSG00000157500.11	Homo sapiens	Postsynaptic density	Client	23071613
LLPS-Hos-a557	Q8NEU8	APPL2	ENSG00000136044.11	Homo sapiens	Postsynaptic density	Client	23071613
LLPS-Hos-0562	Q8NBQ7	AQP11	ENSG00000178301.3	Homo sapiens	Nucleolus	Client	24127217
LLPS-Hos-a943	P55087	AQP4	ENSG00000171885.14	Homo sapiens	Postsynaptic density	Client	23071613
LLPS-Hos-1853	O60306	AQR	ENSG00000021776.10	Homo sapiens	Stress granule	Client	29373831
LLPS-Hos-3067	P48444	ARCN1	ENSG00000095139.13	Homo sapiens	Postsynaptic density	Client	23071613
LLPS-Hos-3454	P84077	ARF1	ENSG00000143761.15	Homo sapiens	Postsynaptic density	Client	23071613
LLPS-Hos-a536	P61204	ARF3	ENSG00000134287.9	Homo sapiens	Postsynaptic density	Client	23071613
LLPS-Hos-a004	P84085	ARF5	ENSG00000004059.10	Homo sapiens	Postsynaptic density	Client	23071613
LLPS-Hos-a692	Q8N6H7	ARFGAP2	ENSG00000149182.14	Homo sapiens	Postsynaptic density	Client	23071613
LLPS-Hos-3154	Q9Y6D5	ARFGEF2	ENSG00000124198.8	Homo sapiens	Postsynaptic density	Client	23071613
LLPS-Hos-1363	P05089	ARG1	ENSG00000118520.14	Homo sapiens	P-body	Client	28965817
LLPS-Hos-a980	Q07960	ARHGAP1	ENSG00000175220.11	Homo sapiens	Postsynaptic density	Client	23071613
LLPS-Hos-a281	Q5T5U3	ARHGAP21	ENSG00000107863.17	Homo sapiens	Postsynaptic density	Client	23071613
LLPS-Hos-a661	Q9UNA1	ARHGAP26	ENSG00000145819.16	Homo sapiens	Postsynaptic density	Client	23071613
LLPS-Hos-4754	Q9NRY4	ARHGAP35	ENSG00000160007.18	Homo sapiens	Postsynaptic density	Client	23071613
LLPS-Hos-a681	Q9C0H5	ARHGAP39	ENSG00000147799.11	Homo sapiens	Postsynaptic density	Client	23071613
LLPS-Hos-a018	Q17R89	ARHGAP44	ENSG00000006740.16	Homo sapiens	Postsynaptic density	Client	23071613
LLPS-Hos-0321	O15013	ARHGEF10	ENSG00000104728.15	Homo sapiens	Centrosome/Spindle pole body	Client	19635168
LLPS-Hos-1975	Q92974	ARHGEF2	ENSG00000116584.17	Homo sapiens	Centrosome/Spindle pole body, Postsynaptic density	Client	17488622, 23071613
LLPS-Hos-2781	Q9NR80	ARHGEF4	ENSG00000136002.18	Homo sapiens	Stress granule	Regulator	18794846
LLPS-Hos-3235	Q14155	ARHGEF7	ENSG00000102606.18	Homo sapiens	Postsynaptic density	Client	23071613
LLPS-Hos-1559	P36404	ARL2	ENSG00000213465.7	Homo sapiens	Centrosome/Spindle pole body	Client	16525022
LLPS-Hos-2202	P36405	ARL3	ENSG00000138175.8	Homo sapiens	Centrosome/Spindle pole body	Client	16525022
LLPS-Hos-2715	Q66PJ3	ARL6IP4	ENSG00000182196.13	Homo sapiens	Nuclear speckle, Nucleolus	Client	24127217, 15635413
LLPS-Hos-1882	Q96BM9	ARL8A	ENSG00000143862.7	Homo sapiens	Nucleolus	Client	20026476
LLPS-Hos-1476	Q9NVJ2	ARL8B	ENSG00000134108.12	Homo sapiens	Nucleolus	Client	20026476
LLPS-Hos-1824	Q6NXE6	ARMC6	ENSG00000105676.13	Homo sapiens	Stress granule	Client	29373831
LLPS-Hos-1778	Q92747	ARPC1A	ENSG00000241685.9	Homo sapiens	Nucleolus	Client	15635413
LLPS-Hos-1581	O15143	ARPC1B	ENSG00000130429.14	Homo sapiens	Nucleolus, Centrosome/Spindle pole body, Stress granule	Client	15635413, 20603326, 26777405
LLPS-Hos-1108	O15144	ARPC2	ENSG00000163466.15	Homo sapiens	Nucleolus, Postsynaptic density	Client	15635413, 23071613
LLPS-Hos-0239	O15145	ARPC3	ENSG00000111229.15	Homo sapiens	Nucleolus, Postsynaptic density	Client	15635413, 23071613
LLPS-Hos-0436	P59998	ARPC4	ENSG00000241553.12	Homo sapiens	Nucleolus	Client	15635413
LLPS-Hos-a579	P49407	ARRB1	ENSG00000137486.16	Homo sapiens	Postsynaptic density	Client	23071613
LLPS-Hos-2189	P32121	ARRB2	ENSG00000141480.17	Homo sapiens	Centrosome/Spindle pole body	Client	19008961
LLPS-Hos-1680	Q8N9N2	ASCC1	ENSG00000138303.17	Homo sapiens	P-body, Stress granule	Client	29395067
LLPS-Hos-0811	Q8N3C0	ASCC3	ENSG00000112249.13	Homo sapiens	P-body, Stress granule	Client	29395067
LLPS-Hos-0167	Q9Y294	ASF1A	ENSG00000111875.7	Homo sapiens	PML nuclear body	Regulator	24413054
LLPS-Hos-0977	Q9NVP2	ASF1B	ENSG00000105011.8	Homo sapiens	PML nuclear body	Regulator	24413054
LLPS-Hos-0114	Q8IZT6	ASPM	ENSG00000066279.17	Homo sapiens	Centrosome/Spindle pole body	Client	16123590, 17534152
LLPS-Hos-a588	Q8NBU5	ATAD1	ENSG00000138138.13	Homo sapiens	Postsynaptic density	Client	23071613
LLPS-Hos-1935	Q6PL18	ATAD2	ENSG00000156802.12	Homo sapiens	Stress granule	Client	26777405
LLPS-Hos-2892	Q9NVI7	ATAD3A	ENSG00000197785.13	Homo sapiens	Nucleolus, P-body, Stress granule	Client	26980300, 28965817, 26777405
LLPS-Hos-2808	Q5T9A4	ATAD3B	ENSG00000160072.19	Homo sapiens	Nucleolus	Client	26980300
LLPS-Hos-2733	Q5T2N8	ATAD3C	ENSG00000215915.9	Homo sapiens	Nucleolus	Client	26980300
LLPS-Hos-a577	Q5SQI0	ATAT1	ENSG00000137343.17	Homo sapiens	Postsynaptic density	Client	23071613
LLPS-Hos-2459	P18848	ATF4	ENSG00000128272.14	Homo sapiens	Others	Client	27838525
LLPS-Hos-0595	Q9NT62	ATG3	ENSG00000144848.10	Homo sapiens	Stress granule	Client	29373831
LLPS-Hos-3980	P31939	ATIC	ENSG00000138363.14	Homo sapiens	Postsynaptic density	Client	23071613
LLPS-Hos-a1112	Q8WXF7	ATL1	ENSG00000198513.11	Homo sapiens	Postsynaptic density	Client	23071613
LLPS-Hos-a403	Q8NHH9	ATL2	ENSG00000119787.13	Homo sapiens	Postsynaptic density	Client	23071613
LLPS-Hos-0566	Q13315	ATM	ENSG00000149311.18	Homo sapiens	DNA damage foci, Nucleolus, Centrosome/Spindle pole body	Client	25773265, 15635413, 16319535
LLPS-Hos-1515	O43313	ATMIN	ENSG00000166454.9	Homo sapiens	DNA damage foci	Client	25773265
LLPS-Hos-a110	P54707	ATP12A	ENSG00000075673.11	Homo sapiens	Postsynaptic density	Client	23071613
LLPS-Hos-a263	Q9HD20	ATP13A1	ENSG00000105726.16	Homo sapiens	Postsynaptic density	Client	23071613
LLPS-Hos-4862	P05023	ATP1A1	ENSG00000163399.15	Homo sapiens	Postsynaptic density	Client	23071613
LLPS-Hos-a036	P50993	ATP1A2	ENSG00000018625.14	Homo sapiens	Postsynaptic density	Client	23071613
LLPS-Hos-a253	P13637	ATP1A3	ENSG00000105409.18	Homo sapiens	Postsynaptic density	Client	23071613
LLPS-Hos-a511	Q13733	ATP1A4	ENSG00000132681.16	Homo sapiens	Postsynaptic density	Client	23071613
LLPS-Hos-a629	P05026	ATP1B1	ENSG00000143153.12	Homo sapiens	Postsynaptic density	Client	23071613
LLPS-Hos-a472	P14415	ATP1B2	ENSG00000129244.8	Homo sapiens	Postsynaptic density	Client	23071613
LLPS-Hos-2153	O14983	ATP2A1	ENSG00000196296.13	Homo sapiens	Stress granule, Postsynaptic density	Regulator	18794846
LLPS-Hos-a970	P16615	ATP2A2	ENSG00000174437.16	Homo sapiens	Postsynaptic density	Client	23071613
LLPS-Hos-1557	P20020	ATP2B1	ENSG00000070961.15	Homo sapiens	Nucleolus, Postsynaptic density	Client	26980300, 23071613
LLPS-Hos-0468	Q01814	ATP2B2	ENSG00000157087.18	Homo sapiens	Nucleolus, Postsynaptic density	Client	26980300, 23071613
LLPS-Hos-1639	Q16720	ATP2B3	ENSG00000067842.17	Homo sapiens	Nucleolus, Postsynaptic density	Client	26980300, 23071613
LLPS-Hos-2168	P23634	ATP2B4	ENSG00000058668.14	Homo sapiens	Nucleolus, Postsynaptic density	Client	26980300, 23071613
LLPS-Hos-2267	P98194	ATP2C1	ENSG00000017260.19	Homo sapiens	Stress granule	Client	29373831
LLPS-Hos-a259	P20648	ATP4A	ENSG00000105675.8	Homo sapiens	Postsynaptic density	Client	23071613
LLPS-Hos-0688	P25705	ATP5F1A	ENSG00000152234.15	Homo sapiens	Nucleolus, Stress granule, Postsynaptic density	Client	26980300, 26777405, 23071613
LLPS-Hos-0091	P06576	ATP5F1B	ENSG00000110955.8	Homo sapiens	Nucleolus, Postsynaptic density	Client	15635413, 26980300, 23071613
LLPS-Hos-0944	P36542	ATP5F1C	ENSG00000165629.19	Homo sapiens	Nucleolus, Postsynaptic density	Client	26980300, 23071613
LLPS-Hos-4408	P30049	ATP5F1D	ENSG00000099624.7	Homo sapiens	Postsynaptic density	Client	23071613
LLPS-Hos-1774	Q9UII2	ATP5IF1	ENSG00000130770.17	Homo sapiens	Nucleolus	Client	15635413
LLPS-Hos-a968	Q96IX5	ATP5MD	ENSG00000173915.15	Homo sapiens	Postsynaptic density	Client	23071613
LLPS-Hos-a908	P56385	ATP5ME	ENSG00000169020.9	Homo sapiens	Postsynaptic density	Client	23071613
LLPS-Hos-a883	O75964	ATP5MG	ENSG00000167283.7	Homo sapiens	Postsynaptic density	Client	23071613
LLPS-Hos-a358	P24539	ATP5PB	ENSG00000116459.10	Homo sapiens	Postsynaptic density	Client	23071613
LLPS-Hos-a894	O75947	ATP5PD	ENSG00000167863.11	Homo sapiens	Postsynaptic density	Client	23071613
LLPS-Hos-3719	Q93050	ATP6V0A1	ENSG00000033627.16	Homo sapiens	Postsynaptic density	Client	23071613
LLPS-Hos-a793	P61421	ATP6V0D1	ENSG00000159720.11	Homo sapiens	Postsynaptic density	Client	23071613
LLPS-Hos-3168	P38606	ATP6V1A	ENSG00000114573.9	Homo sapiens	Postsynaptic density	Client	23071613
LLPS-Hos-4297	P21281	ATP6V1B2	ENSG00000147416.10	Homo sapiens	Postsynaptic density	Client	23071613
LLPS-Hos-4579	P21283	ATP6V1C1	ENSG00000155097.11	Homo sapiens	Postsynaptic density	Client	23071613
LLPS-Hos-a193	Q9Y5K8	ATP6V1D	ENSG00000100554.11	Homo sapiens	Postsynaptic density	Client	23071613
LLPS-Hos-3553	P36543	ATP6V1E1	ENSG00000131100.12	Homo sapiens	Postsynaptic density	Client	23071613
LLPS-Hos-1190	O75348	ATP6V1G1	ENSG00000136888.6	Homo sapiens	Nucleolus, Stress granule, Postsynaptic density	Client	26980300, 29373831, 23071613
LLPS-Hos-a1148	O95670	ATP6V1G2	ENSG00000213760.10	Homo sapiens	Nucleolus, Postsynaptic density	Client	26980300, 23071613
LLPS-Hos-2233	Q96LB4	ATP6V1G3	ENSG00000151418.11	Homo sapiens	Nucleolus	Client	26980300
LLPS-Hos-3632	Q9UI12	ATP6V1H	ENSG00000047249.17	Homo sapiens	Postsynaptic density	Client	23071613
LLPS-Hos-a441	Q9Y2Q0	ATP8A1	ENSG00000124406.16	Homo sapiens	Postsynaptic density	Client	23071613
LLPS-Hos-a517	Q9NTI2	ATP8A2	ENSG00000132932.16	Homo sapiens	Postsynaptic density	Client	23071613
LLPS-Hos-1389	Q13535	ATR	ENSG00000175054.14	Homo sapiens	DNA damage foci, Nuclear speckle, Nucleolus, PML nuclear body	Regulator	25773265, 29030393
LLPS-Hos-2922	Q8WXE1	ATRIP	ENSG00000164053.20	Homo sapiens	Nucleolus	Client	15635413
LLPS-Hos-1984	P46100	ATRX	ENSG00000085224.22	Homo sapiens	Nucleolus, PML nuclear body	Client	15635413, 27129259
LLPS-Hos-a492	Q9UBB4	ATXN10	ENSG00000130638.16	Homo sapiens	Postsynaptic density	Client	23071613
LLPS-Hos-2173	Q99700	ATXN2	ENSG00000204842.15	Homo sapiens	P-body, Stress granule	Client	28965817, 29395067, 22328580, 23209657, 26777405, 29992460, 27240544, 29373831, 29628143, 30194296
LLPS-Hos-0662	Q8WWM7	ATXN2L	ENSG00000168488.18	Homo sapiens	P-body, Stress granule	Regulator	29395067, 23209657
LLPS-Hos-a682	Q13825	AUH	ENSG00000148090.11	Homo sapiens	Postsynaptic density	Client	23071613
LLPS-Hos-0651	O14965	AURKA	ENSG00000087586.17	Homo sapiens	Droplet, Centrosome/Spindle pole body, Others	Client	29074706, 14570580, 14667408, 15601761, 15688402, 15860351, 15866028, 12354758, 29263080
LLPS-Hos-2866	Q96GD4	AURKB	ENSG00000178999.12	Homo sapiens	Droplet, Nucleolus	Client	28636604, 15635413
LLPS-Hos-2280	Q9UQB9	AURKC	ENSG00000105146.12	Homo sapiens	Centrosome/Spindle pole body	Client	10066797, 15670791
LLPS-Hos-2845	O75366	AVIL	ENSG00000135407.10	Homo sapiens	Nucleolus	Client	26980300
LLPS-Hos-2327	Q9Y2T1	AXIN2	ENSG00000168646.12	Homo sapiens	Centrosome/Spindle pole body	Client	20339347, 20300119
LLPS-Hos-2463	P25311	AZGP1	ENSG00000160862.12	Homo sapiens	P-body	Client	28965817
LLPS-Hos-1785	O14977	AZIN1	ENSG00000155096.13	Homo sapiens	Centrosome/Spindle pole body	Client	17667942
LLPS-Hos-a698	O94766	B3GAT3	ENSG00000149541.9	Homo sapiens	Postsynaptic density	Client	23071613
LLPS-Hos-2813	O95817	BAG3	ENSG00000151929.9	Homo sapiens	Stress granule, Postsynaptic density	Regulator	26777405, 27570075
LLPS-Hos-1606	O95429	BAG4	ENSG00000156735.10	Homo sapiens	Stress granule	Client	29373831
LLPS-Hos-a868	Q9UL15	BAG5	ENSG00000166170.9	Homo sapiens	Postsynaptic density	Client	23071613
LLPS-Hos-4875	Q9UQB8	BAIAP2	ENSG00000175866.15	Homo sapiens	Postsynaptic density	Client	23071613
LLPS-Hos-2871	O75531	BANF1	ENSG00000175334.7	Homo sapiens	Nucleolus, Stress granule	Client	15635413, 26777405
LLPS-Hos-0940	Q99728	BARD1	ENSG00000138376.10	Homo sapiens	Centrosome/Spindle pole body	Client	15367667, 19176389
LLPS-Hos-a990	P80723	BASP1	ENSG00000176788.8	Homo sapiens	Postsynaptic density	Client	23071613
LLPS-Hos-1493	Q9UIG0	BAZ1B	ENSG00000009954.10	Homo sapiens	Nucleolus, P-body	Client	15635413, 28965817
LLPS-Hos-a248	Q9BXH1	BBC3	ENSG00000105327.17	Homo sapiens	Centrosome/Spindle pole body	Client	9472001
LLPS-Hos-1211	Q8NFJ9	BBS1	ENSG00000174483.19	Homo sapiens	Centrosome/Spindle pole body	Client	15738963, 21471969, 18000879
LLPS-Hos-0772	Q96RK4	BBS4	ENSG00000140463.13	Homo sapiens	Centrosome/Spindle pole body	Client	15107855, 15738963, 18000879
LLPS-Hos-2498	Q8N3I7	BBS5	ENSG00000163093.11	Homo sapiens	Centrosome/Spindle pole body	Client	15738963
LLPS-Hos-1989	Q8IWZ6	BBS7	ENSG00000138686.9	Homo sapiens	Centrosome/Spindle pole body	Client	15738963, 18000879
LLPS-Hos-a512	Q96GW7	BCAN	ENSG00000132692.18	Homo sapiens	Postsynaptic density	Client	23071613
LLPS-Hos-3447	O75363	BCAS1	ENSG00000064787.13	Homo sapiens	Postsynaptic density	Client	23071613
LLPS-Hos-1675	O75934	BCAS2	ENSG00000116752.5	Homo sapiens	Nuclear speckle, Nucleolus	Client	28884683, 12429849
LLPS-Hos-1396	Q9P287	BCCIP	ENSG00000107949.16	Homo sapiens	Nucleolus, Stress granule	Client	19812395, 15635413, 29373831
LLPS-Hos-a227	O14874	BCKDK	ENSG00000103507.13	Homo sapiens	Postsynaptic density	Client	23071613
LLPS-Hos-0083	P10415	BCL2	ENSG00000171791.12	Homo sapiens	PML nuclear body	Client	28332630
LLPS-Hos-0528	Q9NYF8	BCLAF1	ENSG00000029363.16	Homo sapiens	Stress granule	Client	29373831
LLPS-Hos-0226	Q6W2J9	BCOR	ENSG00000183337.16	Homo sapiens	Nucleolus	Client	20026476
LLPS-Hos-0871	Q5H9F3	BCORL1	ENSG00000085185.15	Homo sapiens	Nucleolus	Client	20026476
LLPS-Hos-a1069	P11274	BCR	ENSG00000186716.20	Homo sapiens	Postsynaptic density	Client	23071613
LLPS-Hos-0171	Q9Y276	BCS1L	ENSG00000074582.13	Homo sapiens	Nucleolus	Client	26980300
LLPS-Hos-0214	A6H8Y1	BDP1	ENSG00000145734.18	Homo sapiens	P-body, Stress granule	Regulator	18794846
LLPS-Hos-a1028	Q9BUH8	BEGAIN	ENSG00000183092.16	Homo sapiens	Postsynaptic density	Client	23071613
LLPS-Hos-2397	Q9H694	BICC1	ENSG00000122870.11	Homo sapiens	P-body, Stress granule	Client	29395067
LLPS-Hos-a569	O00499	BIN1	ENSG00000136717.14	Homo sapiens	Postsynaptic density	Client	23071613
LLPS-Hos-2232	O15392	BIRC5	ENSG00000089685.14	Homo sapiens	Centrosome/Spindle pole body	Client	10587640, 14570580, 15456784, 15477601, 15509863, 15665297, 17656368
LLPS-Hos-1544	P54132	BLM	ENSG00000197299.11	Homo sapiens	Nucleolus, PML nuclear body	Regulator	15635413, 24413054
LLPS-Hos-0073	Q6QNY1	BLOC1S2	ENSG00000196072.11	Homo sapiens	Centrosome/Spindle pole body	Client	15381421
LLPS-Hos-a157	P30043	BLVRB	ENSG00000090013.10	Homo sapiens	Postsynaptic density	Client	23071613
LLPS-Hos-1920	Q14692	BMS1	ENSG00000165733.7	Homo sapiens	Nucleolus	Client	19812395, 15635413, 20026476
LLPS-Hos-0069	Q14137	BOP1	ENSG00000261236.7	Homo sapiens	Nucleolus	Client	20026476, 12429849, 19812395, 15635413
LLPS-Hos-2380	P15056	BRAF	ENSG00000157764.13	Homo sapiens	Centrosome/Spindle pole body	Client	18787396
LLPS-Hos-0782	Q6PJG6	BRAT1	ENSG00000106009.15	Homo sapiens	Stress granule	Client	26777405
LLPS-Hos-2552	P38398	BRCA1	ENSG00000012048.21	Homo sapiens	PML nuclear body, Centrosome/Spindle pole body	Regulator	27295426
LLPS-Hos-1320	P51587	BRCA2	ENSG00000139618.14	Homo sapiens	Centrosome/Spindle pole body	Client	15375219, 16556071, 18059333
LLPS-Hos-4840	O60885	BRD4	ENSG00000141867.17	Homo sapiens	Droplet	Scaffold	29930091
LLPS-Hos-1561	Q9NPI1	BRD7	ENSG00000166164.15	Homo sapiens	Stress granule	Client	29373831
LLPS-Hos-0743	Q92994	BRF1	ENSG00000185024.16	Homo sapiens	Stress granule	Client	26777405, 29373831
LLPS-Hos-0556	Q8TDN6	BRIX1	ENSG00000113460.12	Homo sapiens	Nucleolus, P-body	Client	15635413, 12429849, 20026476, 28965817
LLPS-Hos-0218	Q8TDC3	BRSK1	ENSG00000160469.16	Homo sapiens	Centrosome/Spindle pole body, Postsynaptic density	Client	19648910, 19724257, 23071613
LLPS-Hos-a951	P35613	BSG	ENSG00000172270.19	Homo sapiens	Postsynaptic density	Client	23071613
LLPS-Hos-a832	Q9UPA5	BSN	ENSG00000164061.4	Homo sapiens	Postsynaptic density	Client	23071613
LLPS-Hos-a1132	A6NE02	BTBD17	ENSG00000204347.3	Homo sapiens	Postsynaptic density	Client	23071613
LLPS-Hos-1025	P20290	BTF3	ENSG00000145741.15	Homo sapiens	Nucleolus	Client	26980300
LLPS-Hos-2293	Q96K17	BTF3L4	ENSG00000134717.17	Homo sapiens	Nucleolus	Client	26980300
LLPS-Hos-0900	Q14201	BTG3	ENSG00000154640.14	Homo sapiens	P-body, Stress granule	Client	29395067
LLPS-Hos-1136	Q9Y297	BTRC	ENSG00000166167.17	Homo sapiens	PML nuclear body, P-body	Regulator	23583392, 25900982
LLPS-Hos-0016	O43684	BUB3	ENSG00000154473.17	Homo sapiens	Nucleolus	Client	19812395, 15635413
LLPS-Hos-2193	Q9BRD0	BUD13	ENSG00000137656.11	Homo sapiens	Others	Client	24127217
LLPS-Hos-1207	O43709	BUD23	ENSG00000071462.11	Homo sapiens	Nucleolus	Client	15635413
LLPS-Hos-1649	Q13895	BYSL	ENSG00000112578.9	Homo sapiens	Nucleolus	Client	19812395, 12429849, 20026476, 15635413
LLPS-Hos-1041	Q7L1Q6	BZW1	ENSG00000082153.17	Homo sapiens	Nucleolus	Client	15635413, 26980300
LLPS-Hos-2085	Q9Y6E2	BZW2	ENSG00000136261.14	Homo sapiens	Nucleolus	Client	26980300, 15635413
LLPS-Hos-a1014	Q8NEP4	C17orf47	ENSG00000181013.3	Homo sapiens	Postsynaptic density	Client	23071613
LLPS-Hos-1269	Q9UNZ5	C19orf53	ENSG00000104979.8	Homo sapiens	Nucleolus	Client	15635413, 24127217
LLPS-Hos-0519	Q8NDD1	C1orf131	ENSG00000143633.12	Homo sapiens	Nucleolus	Client	24127217, 15635413, 19812395
LLPS-Hos-a394	Q9H425	C1orf198	ENSG00000119280.16	Homo sapiens	Postsynaptic density	Client	23071613
LLPS-Hos-0762	P02745	C1QA	ENSG00000173372.16	Homo sapiens	Stress granule	Regulator	18794846
LLPS-Hos-1887	Q07021	C1QBP	ENSG00000108561.8	Homo sapiens	Postsynaptic density	Client	23071613
LLPS-Hos-a786	P02747	C1QC	ENSG00000159189.11	Homo sapiens	Postsynaptic density	Client	23071613
LLPS-Hos-2748	Q9GZN8	C20orf27	ENSG00000101220.17	Homo sapiens	Stress granule	Client	29373831
LLPS-Hos-2589	Q4AC94	C2CD3	ENSG00000168014.16	Homo sapiens	Stress granule	Client	29373831
LLPS-Hos-a1029	Q8TF44	C2CD4C	ENSG00000183186.7	Homo sapiens	Postsynaptic density	Client	23071613
LLPS-Hos-a324	Q86YS7	C2CD5	ENSG00000111731.12	Homo sapiens	Postsynaptic density	Client	23071613
LLPS-Hos-2574	Q9NWW7	C2orf42	ENSG00000115998.7	Homo sapiens	Others	Client	24127217
LLPS-Hos-a1129	A6NCS6	C2orf72	ENSG00000204128.5	Homo sapiens	Postsynaptic density	Client	23071613
LLPS-Hos-a450	P01024	C3	ENSG00000125730.16	Homo sapiens	Postsynaptic density	Client	23071613
LLPS-Hos-2523	Q96BT1	C3orf49	ENSG00000163632.13	Homo sapiens	Nucleolus	Client	24127217
LLPS-Hos-2385	Q9BRJ6	C7orf50	ENSG00000146540.14	Homo sapiens	Nucleolus	Client	19812395, 24127217, 15635413
LLPS-Hos-2501	Q8N0T1	C8orf59	ENSG00000176731.11	Homo sapiens	Nucleolus	Client	15635413
LLPS-Hos-0616	Q96LT7	C9orf72	ENSG00000147894.15	Homo sapiens	Droplet, Nucleolus, Stress granule	Scaffold	28306503
LLPS-Hos-a525	P00915	CA1	ENSG00000133742.13	Homo sapiens	Postsynaptic density	Client	23071613
LLPS-Hos-a233	P00918	CA2	ENSG00000104267.9	Homo sapiens	Postsynaptic density	Client	23071613
LLPS-Hos-a887	P22748	CA4	ENSG00000167434.9	Homo sapiens	Postsynaptic density	Client	23071613
LLPS-Hos-1009	O43497	CACNA1G	ENSG00000006283.17	Homo sapiens	Stress granule	Regulator	18794846
LLPS-Hos-a736	P54289	CACNA2D1	ENSG00000153956.15	Homo sapiens	Postsynaptic density	Client	23071613
LLPS-Hos-a019	Q9NY47	CACNA2D2	ENSG00000007402.11	Homo sapiens	Postsynaptic density	Client	23071613
LLPS-Hos-a080	Q02641	CACNB1	ENSG00000067191.15	Homo sapiens	Postsynaptic density	Client	23071613
LLPS-Hos-a889	P54284	CACNB3	ENSG00000167535.7	Homo sapiens	Postsynaptic density	Client	23071613
LLPS-Hos-a1021	O00305	CACNB4	ENSG00000182389.19	Homo sapiens	Postsynaptic density	Client	23071613
LLPS-Hos-2427	Q86Y37	CACUL1	ENSG00000151893.14	Homo sapiens	PML nuclear body, Others	Regulator	27889610
LLPS-Hos-0972	Q9HB71	CACYBP	ENSG00000116161.17	Homo sapiens	Nucleolus, Postsynaptic density	Client	19812395, 23071613
LLPS-Hos-0707	P27708	CAD	ENSG00000084774.13	Homo sapiens	Nucleolus, Postsynaptic density	Client	26980300, 23071613
LLPS-Hos-a828	Q9ULU8	CADPS	ENSG00000163618.17	Homo sapiens	Postsynaptic density	Client	23071613
LLPS-Hos-a030	Q9P1Z2	CALCOCO1	ENSG00000012822.15	Homo sapiens	Postsynaptic density	Client	23071613
LLPS-Hos-2179	P0DP25	CALM3	ENSG00000160014.16	Homo sapiens	Stress granule, Postsynaptic density	Regulator	18794846
LLPS-Hos-2585	Q9NZT1	CALML5	ENSG00000178372.7	Homo sapiens	Stress granule	Client	26777405
LLPS-Hos-1238	P27797	CALR	ENSG00000179218.13	Homo sapiens	Nucleolus, Stress granule	Client	19812395, 26980300, 29373831
LLPS-Hos-2027	Q96L12	CALR3	ENSG00000269058.5	Homo sapiens	Stress granule	Client	26777405
LLPS-Hos-a093	Q9UQM7	CAMK2A	ENSG00000070808.15	Homo sapiens	Postsynaptic density	Client	23071613
LLPS-Hos-1621	Q13554	CAMK2B	ENSG00000058404.19	Homo sapiens	Centrosome/Spindle pole body, Postsynaptic density	Client	2164678, 7655859, 23071613
LLPS-Hos-a656	Q13557	CAMK2D	ENSG00000145349.16	Homo sapiens	Postsynaptic density	Client	23071613
LLPS-Hos-1551	Q13555	CAMK2G	ENSG00000148660.20	Homo sapiens	Droplet, Centrosome/Spindle pole body, Postsynaptic density	Regulator	29976799
LLPS-Hos-a006	Q8N5S9	CAMKK1	ENSG00000004660.14	Homo sapiens	Postsynaptic density	Client	23071613
LLPS-Hos-3416	Q96RR4	CAMKK2	ENSG00000110931.18	Homo sapiens	Postsynaptic density	Client	23071613
LLPS-Hos-a833	Q8NCB2	CAMKV	ENSG00000164076.16	Homo sapiens	Postsynaptic density	Client	23071613
LLPS-Hos-2393	P49913	CAMP	ENSG00000164047.4	Homo sapiens	Receptor cluster	Regulator	20089840
LLPS-Hos-1024	Q5T5Y3	CAMSAP1	ENSG00000130559.18	Homo sapiens	Stress granule	Client	29373831
LLPS-Hos-a115	Q9P1Y5	CAMSAP3	ENSG00000076826.9	Homo sapiens	Postsynaptic density	Client	23071613
LLPS-Hos-1342	Q86VP6	CAND1	ENSG00000111530.12	Homo sapiens	Nucleolus, Postsynaptic density	Client	26980300, 23071613
LLPS-Hos-1229	O75155	CAND2	ENSG00000144712.12	Homo sapiens	Nucleolus, Postsynaptic density	Client	26980300, 23071613
LLPS-Hos-0426	Q01518	CAP1	ENSG00000131236.16	Homo sapiens	Stress granule, Postsynaptic density	Client	26777405, 23071613
LLPS-Hos-a326	P40123	CAP2	ENSG00000112186.11	Homo sapiens	Postsynaptic density	Client	23071613
LLPS-Hos-0859	P40121	CAPG	ENSG00000042493.15	Homo sapiens	Centrosome/Spindle pole body, Postsynaptic density	Client	19166812, 23071613
LLPS-Hos-a033	P07384	CAPN1	ENSG00000014216.15	Homo sapiens	Postsynaptic density	Client	23071613
LLPS-Hos-1038	O15484	CAPN5	ENSG00000149260.16	Homo sapiens	PML nuclear body, Postsynaptic density	Client	24838245, 23071613
LLPS-Hos-1997	P04632	CAPNS1	ENSG00000126247.10	Homo sapiens	Stress granule	Client	26777405
LLPS-Hos-0521	Q14444	CAPRIN1	ENSG00000135387.20	Homo sapiens	Neuronal granule, P-body, Stress granule	Regulator	28847946, 29395067, 25784705, 23097442, 27022092
LLPS-Hos-a360	P52907	CAPZA1	ENSG00000116489.12	Homo sapiens	Postsynaptic density	Client	23071613
LLPS-Hos-0715	P47755	CAPZA2	ENSG00000198898.13	Homo sapiens	Stress granule, Postsynaptic density	Client	26777405, 23071613
LLPS-Hos-2661	Q8N187	CARF	ENSG00000138380.17	Homo sapiens	Stress granule	Regulator	18794846
LLPS-Hos-2078	Q9Y2V2	CARHSP1	ENSG00000153048.10	Homo sapiens	Stress granule	Client	26777405
LLPS-Hos-0748	Q86X55	CARM1	ENSG00000142453.11	Homo sapiens	Nuclear speckle, Stress granule	Client	25792598, 29373831
LLPS-Hos-0037	O15234	CASC3	ENSG00000108349.16	Homo sapiens	Nuclear speckle, P-body, Stress granule	Regulator	15166247, 25205763
LLPS-Hos-3922	O14936	CASK	ENSG00000147044.21	Homo sapiens	Postsynaptic density	Client	23071613
LLPS-Hos-a895	Q8WXD9	CASKIN1	ENSG00000167971.15	Homo sapiens	Postsynaptic density	Client	23071613
LLPS-Hos-1700	P42574	CASP3	ENSG00000164305.18	Homo sapiens	Centrosome/Spindle pole body	Client	10587640
LLPS-Hos-0935	Q9UKL3	CASP8AP2	ENSG00000118412.12	Homo sapiens	Cajal body, Histone locus body	Regulator	19615980, 28867047, 28504305, 26909464
LLPS-Hos-1614	Q13951	CBFB	ENSG00000067955.13	Homo sapiens	Stress granule	Client	26777405
LLPS-Hos-a788	P16152	CBR1	ENSG00000159228.12	Homo sapiens	Postsynaptic density	Client	23071613
LLPS-Hos-a789	O75828	CBR3	ENSG00000159231.5	Homo sapiens	Postsynaptic density	Client	23071613
LLPS-Hos-0837	Q8N4T8	CBR4	ENSG00000145439.11	Homo sapiens	Nucleolus	Client	26980300
LLPS-Hos-2672	P83916	CBX1	ENSG00000108468.14	Homo sapiens	Droplet, Nucleolus, Stress granule	Regulator	18794846
LLPS-Hos-2579	Q14781	CBX2	ENSG00000173894.10	Homo sapiens	Droplet, PcG body	Scaffold	30514760
LLPS-Hos-2262	Q13185	CBX3	ENSG00000122565.18	Homo sapiens	Nucleolus, Stress granule	Client	15635413, 12429849, 29373831
LLPS-Hos-2270	O00257	CBX4	ENSG00000141582.14	Homo sapiens	PcG body	Client	24912682, 19029252, 22178420
LLPS-Hos-1017	P45973	CBX5	ENSG00000094916.15	Homo sapiens	Droplet, Nucleolus	Scaffold	28636604
LLPS-Hos-2213	Q9Y3M2	CBY1	ENSG00000100211.10	Homo sapiens	PML nuclear body, Centrosome/Spindle pole body	Client	24127217, 22911743
LLPS-Hos-3057	Q6P1N0	CC2D1A	ENSG00000132024.17	Homo sapiens	Postsynaptic density	Client	23071613
LLPS-Hos-1423	Q8IX12	CCAR1	ENSG00000060339.13	Homo sapiens	Stress granule	Client	29373831, 26777405
LLPS-Hos-0904	Q9BWC9	CCDC106	ENSG00000173581.7	Homo sapiens	Nucleolus	Client	24127217
LLPS-Hos-0729	Q8TBZ0	CCDC110	ENSG00000168491.9	Homo sapiens	Centrosome/Spindle pole body	Client	18160854
LLPS-Hos-1990	Q8IYX3	CCDC116	ENSG00000161180.10	Homo sapiens	Others	Client	24127217
LLPS-Hos-0216	Q96CT7	CCDC124	ENSG00000007080.10	Homo sapiens	Centrosome/Spindle pole body, Stress granule, Postsynaptic density	Client	23894443, 29373831, 23071613
LLPS-Hos-a839	Q96BQ5	CCDC127	ENSG00000164366.3	Homo sapiens	Postsynaptic density	Client	23071613
LLPS-Hos-2174	Q6PK04	CCDC137	ENSG00000185298.12	Homo sapiens	Nucleolus	Client	19812395, 20026476
LLPS-Hos-2903	Q96MF4	CCDC140	ENSG00000163081.3	Homo sapiens	Nucleolus	Client	24127217
LLPS-Hos-0513	Q8N715	CCDC185	ENSG00000178395.6	Homo sapiens	Others	Client	24127217
LLPS-Hos-a211	O60826	CCDC22	ENSG00000101997.12	Homo sapiens	Postsynaptic density	Client	23071613
LLPS-Hos-2098	Q96HJ3	CCDC34	ENSG00000109881.16	Homo sapiens	Centrosome/Spindle pole body	Client	20540739
LLPS-Hos-2229	Q8IYA8	CCDC36	ENSG00000173421.16	Homo sapiens	Others	Client	24127217
LLPS-Hos-2673	Q9P031	CCDC59	ENSG00000133773.11	Homo sapiens	Nucleolus	Client	15635413, 24127217
LLPS-Hos-2279	Q9BR77	CCDC77	ENSG00000120647.9	Homo sapiens	Centrosome/Spindle pole body	Client	21399614
LLPS-Hos-0846	Q15834	CCDC85B	ENSG00000175602.3	Homo sapiens	Centrosome/Spindle pole body	Client	17014843
LLPS-Hos-1895	A6NKD9	CCDC85C	ENSG00000205476.8	Homo sapiens	Stress granule	Client	29373831
LLPS-Hos-0001	Q9H6F5	CCDC86	ENSG00000110104.12	Homo sapiens	Nucleolus	Client	24127217, 15635413
LLPS-Hos-2405	Q3V6T2	CCDC88A	ENSG00000115355.16	Homo sapiens	Centrosome/Spindle pole body	Client	22755556
LLPS-Hos-a448	Q567U6	CCDC93	ENSG00000125633.10	Homo sapiens	Postsynaptic density	Client	23071613
LLPS-Hos-0310	Q6ZUT6	CCDC9B	ENSG00000188549.12	Homo sapiens	Stress granule	Client	26777405
LLPS-Hos-2378	Q8TD31	CCHCR1	ENSG00000204536.13	Homo sapiens	Centrosome/Spindle pole body, P-body	Client	23189171, 29866042
LLPS-Hos-1503	Q92583	CCL17	ENSG00000102970.10	Homo sapiens	P-body, Stress granule	Regulator	18794846
LLPS-Hos-2594	O00585	CCL21	ENSG00000137077.7	Homo sapiens	Stress granule	Regulator	18794846
LLPS-Hos-0966	P78396	CCNA1	ENSG00000133101.9	Homo sapiens	Centrosome/Spindle pole body	Client	1531830, 20663915
LLPS-Hos-2187	P20248	CCNA2	ENSG00000145386.9	Homo sapiens	Centrosome/Spindle pole body	Client	1531830, 17208191
LLPS-Hos-1233	P14635	CCNB1	ENSG00000134057.14	Homo sapiens	Nucleolus, Centrosome/Spindle pole body	Client	15635413, 1387877, 10781590, 17881737
LLPS-Hos-1641	O96020	CCNE2	ENSG00000175305.17	Homo sapiens	Centrosome/Spindle pole body	Client	9933170, 15514162, 15670215, 20530685, 18799789
LLPS-Hos-2870	P41002	CCNF	ENSG00000162063.12	Homo sapiens	Centrosome/Spindle pole body	Client	20596027
LLPS-Hos-1275	Q16589	CCNG2	ENSG00000138764.14	Homo sapiens	Centrosome/Spindle pole body	Client	17123511
LLPS-Hos-2508	Q9UK58	CCNL1	ENSG00000163660.11	Homo sapiens	Nuclear speckle	Client	24127217
LLPS-Hos-2246	O60563	CCNT1	ENSG00000129315.10	Homo sapiens	Droplet	Scaffold	29849146
LLPS-Hos-a283	Q8ND76	CCNY	ENSG00000108100.17	Homo sapiens	Postsynaptic density	Client	23071613
LLPS-Hos-0938	O43303	CCP110	ENSG00000103540.16	Homo sapiens	Centrosome/Spindle pole body, Stress granule	Client	11956314, 20596027, 29373831
LLPS-Hos-1051	P51679	CCR4	ENSG00000183813.6	Homo sapiens	Stress granule	Client	29373831
LLPS-Hos-0787	Q6IQ19	CCSAP	ENSG00000154429.10	Homo sapiens	Centrosome/Spindle pole body	Client	21399614
LLPS-Hos-0058	P78371	CCT2	ENSG00000166226.12	Homo sapiens	Nucleolus, Postsynaptic density	Client	12429849, 15635413, 23071613
LLPS-Hos-1640	P49368	CCT3	ENSG00000163468.14	Homo sapiens	Cajal body, Postsynaptic density	Client	25480290, 23071613
LLPS-Hos-2289	P50991	CCT4	ENSG00000115484.14	Homo sapiens	Nucleolus, Postsynaptic density	Client	26980300, 15635413, 19812395, 23071613
LLPS-Hos-0061	P48643	CCT5	ENSG00000150753.11	Homo sapiens	Nucleolus, Postsynaptic density	Client	12429849, 23071613
LLPS-Hos-0534	P40227	CCT6A	ENSG00000146731.10	Homo sapiens	Nucleolus, Stress granule, Postsynaptic density	Client	26980300, 26777405, 23071613
LLPS-Hos-2831	Q92526	CCT6B	ENSG00000132141.13	Homo sapiens	Nucleolus, Postsynaptic density	Client	26980300, 23071613
LLPS-Hos-0161	Q99832	CCT7	ENSG00000135624.15	Homo sapiens	Nucleolus, Postsynaptic density	Client	15635413, 23071613
LLPS-Hos-1718	P50990	CCT8	ENSG00000156261.12	Homo sapiens	Nucleolus, Postsynaptic density	Client	26980300, 23071613
LLPS-Hos-2306	Q96SF2	CCT8L2	ENSG00000198445.4	Homo sapiens	Stress granule	Client	26777405
LLPS-Hos-1751	O15446	CD3EAP	ENSG00000117877.10	Homo sapiens	Nucleolus	Client	20026476, 15635413
LLPS-Hos-a141	P13987	CD59	ENSG00000085063.15	Homo sapiens	Postsynaptic density	Client	23071613
LLPS-Hos-2037	P60033	CD81	ENSG00000110651.11	Homo sapiens	P-body	Client	17604308
LLPS-Hos-a024	P21926	CD9	ENSG00000010278.13	Homo sapiens	Postsynaptic density	Client	23071613
LLPS-Hos-0187	Q9UNH5	CDC14A	ENSG00000079335.19	Homo sapiens	Centrosome/Spindle pole body	Client	11598127
LLPS-Hos-1457	O60729	CDC14B	ENSG00000081377.16	Homo sapiens	Centrosome/Spindle pole body	Client	15362113
LLPS-Hos-0417	Q13042	CDC16	ENSG00000130177.15	Homo sapiens	Centrosome/Spindle pole body	Client	7736578, 15322556
LLPS-Hos-0405	Q12834	CDC20	ENSG00000117399.13	Homo sapiens	Centrosome/Spindle pole body	Client	12196507, 14570580, 15280373, 15509863, 15694304, 20034488
LLPS-Hos-2606	P30305	CDC25B	ENSG00000101224.17	Homo sapiens	Centrosome/Spindle pole body	Client	15128871, 16861915, 17003105
LLPS-Hos-1370	P30307	CDC25C	ENSG00000158402.19	Homo sapiens	Centrosome/Spindle pole body	Client	17543862, 20668692
LLPS-Hos-1636	P30260	CDC27	ENSG00000004897.11	Homo sapiens	Centrosome/Spindle pole body	Client	7736578, 12429948, 15322556
LLPS-Hos-2278	Q16543	CDC37	ENSG00000105401.8	Homo sapiens	Stress granule	Client	29373831
LLPS-Hos-a094	P60953	CDC42	ENSG00000070831.15	Homo sapiens	Postsynaptic density	Client	23071613
LLPS-Hos-a636	Q5VT25	CDC42BPA	ENSG00000143776.18	Homo sapiens	Postsynaptic density	Client	23071613
LLPS-Hos-a1119	Q9Y5S2	CDC42BPB	ENSG00000198752.10	Homo sapiens	Postsynaptic density	Client	23071613
LLPS-Hos-a1005	Q9H3Q1	CDC42EP4	ENSG00000179604.9	Homo sapiens	Postsynaptic density	Client	23071613
LLPS-Hos-0029	Q99459	CDC5L	ENSG00000096401.7	Homo sapiens	Nuclear speckle, Stress granule	Client	29773831, 28884683, 26777405
LLPS-Hos-0697	Q6P1J9	CDC73	ENSG00000134371.12	Homo sapiens	Nucleolus, Stress granule	Client	26980300, 15635413, 26777405
LLPS-Hos-2346	Q9BXL8	CDCA4	ENSG00000170779.10	Homo sapiens	Centrosome/Spindle pole body	Client	18498124
LLPS-Hos-0108	Q96GN5	CDCA7L	ENSG00000164649.19	Homo sapiens	Others	Client	24127217
LLPS-Hos-0602	Q53HL2	CDCA8	ENSG00000134690.10	Homo sapiens	Nucleolus	Client	24127217, 15635413
LLPS-Hos-a051	Q9Y6N8	CDH10	ENSG00000040731.10	Homo sapiens	Postsynaptic density	Client	23071613
LLPS-Hos-1231	P55290	CDH13	ENSG00000140945.16	Homo sapiens	Centrosome/Spindle pole body, Postsynaptic density	Client	19726744, 23071613
LLPS-Hos-a924	P19022	CDH2	ENSG00000170558.8	Homo sapiens	Postsynaptic density	Client	23071613
LLPS-Hos-a1003	P55283	CDH4	ENSG00000179242.15	Homo sapiens	Postsynaptic density	Client	23071613
LLPS-Hos-0453	P06493	CDK1	ENSG00000170312.15	Homo sapiens	Cajal body, Nuclear speckle, Nucleolus, Centrosome/Spindle pole body, Stress granule	Client	28884683, 16931908, 15635413, 2686978, 9096339, 15311285, 26777405
LLPS-Hos-1705	P21127	CDK11B	ENSG00000248333.8	Homo sapiens	Centrosome/Spindle pole body	Client	16462731
LLPS-Hos-3942	Q14004	CDK13	ENSG00000065883.15	Homo sapiens	Nucleolus	Client	15635413
LLPS-Hos-a376	Q07002	CDK18	ENSG00000117266.15	Homo sapiens	Postsynaptic density	Client	23071613
LLPS-Hos-1800	P24941	CDK2	ENSG00000123374.10	Homo sapiens	Nucleolus, Centrosome/Spindle pole body, Stress granule	Client	26980300, 19812395, 15635413, 15670215, 26777405
LLPS-Hos-0937	Q00526	CDK3	ENSG00000250506.7	Homo sapiens	Nucleolus	Client	26980300
LLPS-Hos-3414	Q00535	CDK5	ENSG00000164885.12	Homo sapiens	Postsynaptic density	Client	23071613
LLPS-Hos-1290	Q96SN8	CDK5RAP2	ENSG00000136861.17	Homo sapiens	Centrosome/Spindle pole body	Client	15793586, 17534152, 20368616, 23874654
LLPS-Hos-0183	Q96JB5	CDK5RAP3	ENSG00000108465.14	Homo sapiens	Centrosome/Spindle pole body, Postsynaptic density	Client	19223857, 20466722, 23071613
LLPS-Hos-0677	P50613	CDK7	ENSG00000134058.11	Homo sapiens	Droplet, Nuclear speckle, Nucleolus	Regulator	29849146, 24267890
LLPS-Hos-2133	P50750	CDK9	ENSG00000136807.13	Homo sapiens	Droplet, Nuclear speckle, Nucleolus	Regulator	24267890
LLPS-Hos-0507	O76039	CDKL5	ENSG00000008086.11	Homo sapiens	Nuclear speckle, Postsynaptic density	Regulator	19740913
LLPS-Hos-0514	P38936	CDKN1A	ENSG00000124762.13	Homo sapiens	Centrosome/Spindle pole body	Client	10587640, 11423967
LLPS-Hos-0421	P42771	CDKN2A	ENSG00000147889.17	Homo sapiens	Nucleolus	Client	15635413
LLPS-Hos-4823	Q9NXV6	CDKN2AIP	ENSG00000168564.5	Homo sapiens	Nucleolus	Client	15635413
LLPS-Hos-0410	Q16667	CDKN3	ENSG00000100526.19	Homo sapiens	Centrosome/Spindle pole body	Client	23775190
LLPS-Hos-2180	Q9UKY7	CDV3	ENSG00000091527.15	Homo sapiens	Stress granule	Client	29373831
LLPS-Hos-0379	Q03701	CEBPZ	ENSG00000115816.14	Homo sapiens	Nucleolus	Client	12429849, 20663773, 20026476, 15635413, 19812395
LLPS-Hos-0719	Q92879	CELF1	ENSG00000149187.18	Homo sapiens	P-body, Stress granule	Client	29395067, 29373831, 26777405
LLPS-Hos-2698	O95319	CELF2	ENSG00000048740.18	Homo sapiens	Stress granule	Client	29373831
LLPS-Hos-1064	Q8N6W0	CELF5	ENSG00000161082.12	Homo sapiens	Stress granule	Client	26777405
LLPS-Hos-2488	Q96J87	CELF6	ENSG00000140488.15	Homo sapiens	Stress granule	Client	29373831
LLPS-Hos-a1042	Q8N111	CEND1	ENSG00000184524.5	Homo sapiens	Postsynaptic density	Client	23071613
LLPS-Hos-1539	P49450	CENPA	ENSG00000115163.14	Homo sapiens	Nucleolus	Client	24127217
LLPS-Hos-0233	P07199	CENPB	ENSG00000125817.7	Homo sapiens	Nucleolus, Stress granule	Client	15635413, 26777405
LLPS-Hos-0204	P49454	CENPF	ENSG00000117724.12	Homo sapiens	Centrosome/Spindle pole body	Client	1544381, 7651420, 14570580, 15485811, 15846093, 15854912, 15870278, 15020684, 7542657
LLPS-Hos-2132	Q9HC77	CENPJ	ENSG00000151849.14	Homo sapiens	Centrosome/Spindle pole body	Client	11003675, 15047868, 15793586, 17534152, 20852615, 19889632, 21576394
LLPS-Hos-0299	Q71F23	CENPU	ENSG00000151725.11	Homo sapiens	P-body	Regulator	18794846
LLPS-Hos-1352	O60308	CEP104	ENSG00000116198.12	Homo sapiens	Centrosome/Spindle pole body	Client	21399614
LLPS-Hos-1945	Q8N8E3	CEP112	ENSG00000154240.16	Homo sapiens	Centrosome/Spindle pole body	Client	20540739
LLPS-Hos-0542	Q9UPN4	CEP131	ENSG00000141577.13	Homo sapiens	Centrosome/Spindle pole body	Client	24415959, 22797915
LLPS-Hos-1926	Q66GS9	CEP135	ENSG00000174799.10	Homo sapiens	Centrosome/Spindle pole body	Client	11781336, 14983524, 1885196, 20360068
LLPS-Hos-1710	O94986	CEP152	ENSG00000103995.13	Homo sapiens	Centrosome/Spindle pole body	Client	14654843, 21059844, 21059850, 20598275, 23936128
LLPS-Hos-1208	Q5TB80	CEP162	ENSG00000135315.11	Homo sapiens	Centrosome/Spindle pole body	Client	16302001, 23644468
LLPS-Hos-2796	Q9UPV0	CEP164	ENSG00000110274.15	Homo sapiens	Centrosome/Spindle pole body	Client	17954613
LLPS-Hos-2434	Q5SW79	CEP170	ENSG00000143702.15	Homo sapiens	Centrosome/Spindle pole body	Client	15616186, 21399614
LLPS-Hos-a176	Q9Y4F5	CEP170B	ENSG00000099814.15	Homo sapiens	Postsynaptic density	Client	23071613
LLPS-Hos-2805	Q96LK0	CEP19	ENSG00000174007.7	Homo sapiens	Centrosome/Spindle pole body	Client	24268657
LLPS-Hos-2322	Q8TEP8	CEP192	ENSG00000101639.18	Homo sapiens	Centrosome/Spindle pole body, P-body, Stress granule	Client	17980596, 21097701l, 29395067
LLPS-Hos-2769	Q9BV73	CEP250	ENSG00000126001.15	Homo sapiens	Nucleolus, Centrosome/Spindle pole body	Client	19812395, 9647649, 11956314, 15659651, 15738963, 15819399, 21522128
LLPS-Hos-1077	O15078	CEP290	ENSG00000198707.14	Homo sapiens	Centrosome/Spindle pole body	Client	14654843, 16682970, 21565611
LLPS-Hos-1186	Q9C0D2	CEP295	ENSG00000166004.14	Homo sapiens	Centrosome/Spindle pole body	Client	21399614
LLPS-Hos-2441	Q5VT06	CEP350	ENSG00000135837.15	Homo sapiens	Centrosome/Spindle pole body	Client	15615782
LLPS-Hos-2740	Q9BYV8	CEP41	ENSG00000106477.18	Homo sapiens	Centrosome/Spindle pole body	Client	14654843, 22246503
LLPS-Hos-2101	Q9C0F1	CEP44	ENSG00000164118.12	Homo sapiens	Centrosome/Spindle pole body	Client	20540739
LLPS-Hos-2663	Q53EZ4	CEP55	ENSG00000138180.15	Homo sapiens	Centrosome/Spindle pole body	Client	16198290, 16406728, 16790497, 20186884
LLPS-Hos-1842	Q86XR8	CEP57	ENSG00000166037.10	Homo sapiens	Centrosome/Spindle pole body	Client	14654843, 23569207, 23243019
LLPS-Hos-2513	Q96MT8	CEP63	ENSG00000182923.17	Homo sapiens	Centrosome/Spindle pole body	Client	14654843, 23936128, 21406398
LLPS-Hos-1378	Q76N32	CEP68	ENSG00000011523.13	Homo sapiens	Centrosome/Spindle pole body	Client	14654843
LLPS-Hos-0758	Q8NHQ1	CEP70	ENSG00000114107.8	Homo sapiens	Centrosome/Spindle pole body	Client	14654843, 21795687
LLPS-Hos-2109	Q9P209	CEP72	ENSG00000112877.7	Homo sapiens	Centrosome/Spindle pole body	Client	14654843, 19536135
LLPS-Hos-0119	Q8TAP6	CEP76	ENSG00000101624.10	Homo sapiens	Centrosome/Spindle pole body	Client	14654843
LLPS-Hos-1791	Q5JTW2	CEP78	ENSG00000148019.13	Homo sapiens	Stress granule	Client	29373831
LLPS-Hos-2134	Q9Y592	CEP83	ENSG00000173588.14	Homo sapiens	Centrosome/Spindle pole body	Client	23530209, 20540739
LLPS-Hos-1841	Q6P2H3	CEP85	ENSG00000130695.15	Homo sapiens	P-body, Stress granule	Client	29395067
LLPS-Hos-1388	Q5SZL2	CEP85L	ENSG00000111860.13	Homo sapiens	Centrosome/Spindle pole body	Client	21399614
LLPS-Hos-2721	Q96ST8	CEP89	ENSG00000121289.17	Homo sapiens	Centrosome/Spindle pole body	Client	21976302
LLPS-Hos-1355	Q96GE4	CEP95	ENSG00000258890.6	Homo sapiens	Centrosome/Spindle pole body	Client	21399614
LLPS-Hos-1002	Q49MI3	CERKL	ENSG00000188452.13	Homo sapiens	Stress granule	Client	24498393
LLPS-Hos-2538	Q12798	CETN1	ENSG00000177143.4	Homo sapiens	Centrosome/Spindle pole body	Client	8248209
LLPS-Hos-1349	P41208	CETN2	ENSG00000147400.8	Homo sapiens	Centrosome/Spindle pole body	Client	15356003, 12176356, 12840069, 20388771
LLPS-Hos-2592	O15182	CETN3	ENSG00000153140.8	Homo sapiens	Centrosome/Spindle pole body	Client	9256449, 10662768
LLPS-Hos-2807	P00746	CFD	ENSG00000197766.7	Homo sapiens	Nucleolus	Client	24127217
LLPS-Hos-1866	P23528	CFL1	ENSG00000172757.12	Homo sapiens	Stress granule, Postsynaptic density	Client	26777405, 23071613
LLPS-Hos-4302	Q9Y281	CFL2	ENSG00000165410.14	Homo sapiens	Postsynaptic density	Client	23071613
LLPS-Hos-1708	P13569	CFTR	ENSG00000001626.15	Homo sapiens	Receptor cluster	Regulator	20089840
LLPS-Hos-5017	Q8N884	CGAS	ENSG00000164430.15	Homo sapiens	Droplet	Scaffold	29976794
LLPS-Hos-0692	Q13111	CHAF1A	ENSG00000167670.15	Homo sapiens	Stress granule	Regulator	18794846
LLPS-Hos-0131	Q13112	CHAF1B	ENSG00000159259.7	Homo sapiens	P-body, Stress granule	Regulator	18794846
LLPS-Hos-0998	Q96JM3	CHAMP1	ENSG00000198824.6	Homo sapiens	Spindle apparatus	Client	21063390
LLPS-Hos-0278	Q9NX63	CHCHD3	ENSG00000106554.12	Homo sapiens	Stress granule, Postsynaptic density	Client	26777405, 23071613
LLPS-Hos-a792	Q9BRQ6	CHCHD6	ENSG00000159685.10	Homo sapiens	Postsynaptic density	Client	23071613
LLPS-Hos-1807	O14646	CHD1	ENSG00000153922.10	Homo sapiens	Stress granule	Client	29153328
LLPS-Hos-2550	Q12873	CHD3	ENSG00000170004.16	Homo sapiens	Nucleolus	Client	15635413, 26980300
LLPS-Hos-0919	Q14839	CHD4	ENSG00000111642.15	Homo sapiens	Nucleolus	Client	26980300, 15635413
LLPS-Hos-1609	Q8TDI0	CHD5	ENSG00000116254.17	Homo sapiens	Nucleolus	Client	26980300
LLPS-Hos-2061	Q9P2D1	CHD7	ENSG00000171316.11	Homo sapiens	Nucleolus	Client	20026476
LLPS-Hos-2316	O14757	CHEK1	ENSG00000149554.12	Homo sapiens	Centrosome/Spindle pole body	Client	15311285, 15483402
LLPS-Hos-0896	O96017	CHEK2	ENSG00000183765.21	Homo sapiens	Centrosome/Spindle pole body	Client	12493754, 15452351, 15483402, 20581449
LLPS-Hos-1980	Q9BZP6	CHIA	ENSG00000134216.18	Homo sapiens	P-body	Regulator	18794846
LLPS-Hos-a532	O00533	CHL1	ENSG00000134121.9	Homo sapiens	Postsynaptic density	Client	23071613
LLPS-Hos-2890	P26374	CHML	ENSG00000203668.2	Homo sapiens	Stress granule	Regulator	18794846
LLPS-Hos-3498	Q9HD42	CHMP1A	ENSG00000131165.14	Homo sapiens	Postsynaptic density	Client	23071613
LLPS-Hos-0809	Q9Y3E7	CHMP3	ENSG00000115561.15	Homo sapiens	Centrosome/Spindle pole body	Client	18076377, 17853893
LLPS-Hos-a206	Q9H444	CHMP4B	ENSG00000101421.3	Homo sapiens	Postsynaptic density	Client	23071613
LLPS-Hos-1575	Q96FZ7	CHMP6	ENSG00000176108.9	Homo sapiens	Paraspeckle	Client	24127217
LLPS-Hos-0632	Q9UHD1	CHORDC1	ENSG00000110172.11	Homo sapiens	Stress granule	Client	26777405
LLPS-Hos-1140	Q99653	CHP1	ENSG00000187446.11	Homo sapiens	Stress granule	Client	26777405
LLPS-Hos-2142	O15111	CHUK	ENSG00000213341.10	Homo sapiens	Centrosome/Spindle pole body	Client	17891179
LLPS-Hos-1292	Q99828	CIB1	ENSG00000185043.11	Homo sapiens	Centrosome/Spindle pole body	Client	20951827
LLPS-Hos-2644	Q8TCG1	CIP2A	ENSG00000163507.13	Homo sapiens	Stress granule	Client	26777405
LLPS-Hos-0652	Q14011	CIRBP	ENSG00000099622.13	Homo sapiens	Droplet, Cajal body, Nucleolus, Stress granule	Scaffold	22579281
LLPS-Hos-a424	Q9NZ45	CISD1	ENSG00000122873.11	Homo sapiens	Postsynaptic density	Client	23071613
LLPS-Hos-0596	Q8N5K1	CISD2	ENSG00000145354.11	Homo sapiens	Nucleolus	Client	24127217
LLPS-Hos-0795	O14578	CIT	ENSG00000122966.15	Homo sapiens	Stress granule, Postsynaptic density	Client	26777405, 23071613
LLPS-Hos-0371	Q8WWK9	CKAP2	ENSG00000136108.14	Homo sapiens	Centrosome/Spindle pole body, Spindle apparatus	Client	23737987
LLPS-Hos-a555	Q07065	CKAP4	ENSG00000136026.13	Homo sapiens	Postsynaptic density	Client	23071613
LLPS-Hos-0306	Q14008	CKAP5	ENSG00000175216.14	Homo sapiens	Nucleolus, Centrosome/Spindle pole body, Postsynaptic density	Client	26980300, 14570580, 15464854, 18809577, 23071613
LLPS-Hos-a867	P12277	CKB	ENSG00000166165.12	Homo sapiens	Postsynaptic density	Client	23071613
LLPS-Hos-1961	Q7Z460	CLASP1	ENSG00000074054.18	Homo sapiens	Nucleolus, Postsynaptic density	Client	26980300, 23071613
LLPS-Hos-1470	O75122	CLASP2	ENSG00000163539.16	Homo sapiens	Nucleolus, Postsynaptic density	Client	26980300, 23071613
LLPS-Hos-1915	P51798	CLCN7	ENSG00000103249.17	Homo sapiens	P-body, Stress granule	Regulator	18794846
LLPS-Hos-2637	Q9UHP7	CLEC2D	ENSG00000069493.14	Homo sapiens	Nucleolus	Client	19812395
LLPS-Hos-2723	O00299	CLIC1	ENSG00000206394.8	Homo sapiens	Nucleolus	Client	26980300
LLPS-Hos-1801	O15247	CLIC2	ENSG00000155962.12	Homo sapiens	Nucleolus	Client	26980300
LLPS-Hos-0398	O95833	CLIC3	ENSG00000169583.12	Homo sapiens	Nucleolus	Client	26980300
LLPS-Hos-2569	Q9Y696	CLIC4	ENSG00000169504.14	Homo sapiens	Nucleolus, Centrosome/Spindle pole body, Stress granule	Client	26980300, 14569596, 26777405
LLPS-Hos-0346	Q9NZA1	CLIC5	ENSG00000112782.16	Homo sapiens	Nucleolus	Client	26980300
LLPS-Hos-1138	Q14677	CLINT1	ENSG00000113282.13	Homo sapiens	Stress granule	Client	29373831
LLPS-Hos-4684	Q9UDT6	CLIP2	ENSG00000106665.15	Homo sapiens	Postsynaptic density	Client	23071613
LLPS-Hos-0831	Q96DZ5	CLIP3	ENSG00000105270.14	Homo sapiens	Stress granule, Postsynaptic density	Client	26777405, 23071613
LLPS-Hos-0104	P49760	CLK2	ENSG00000176444.18	Homo sapiens	Nuclear speckle	Client	24127217
LLPS-Hos-1071	P54105	CLNS1A	ENSG00000074201.8	Homo sapiens	Stress granule	Client	29373831
LLPS-Hos-1084	Q16740	CLPP	ENSG00000125656.9	Homo sapiens	Nucleolus, Stress granule	Client	26980300, 29373831
LLPS-Hos-1130	O96005	CLPTM1	ENSG00000104853.15	Homo sapiens	Nucleolus	Client	19812395
LLPS-Hos-2140	P09497	CLTB	ENSG00000175416.12	Homo sapiens	Spindle apparatus, Postsynaptic density	Client	20237935, 22891263, 21152103, 23071613
LLPS-Hos-1301	Q00610	CLTC	ENSG00000141367.11	Homo sapiens	Nucleolus, Postsynaptic density	Client	26980300, 23071613
LLPS-Hos-2432	P53675	CLTCL1	ENSG00000070371.15	Homo sapiens	Nucleolus	Client	26980300
LLPS-Hos-a411	P10909	CLU	ENSG00000120885.21	Homo sapiens	Postsynaptic density	Client	23071613
LLPS-Hos-a1071	Q7Z7K0	CMC1	ENSG00000187118.13	Homo sapiens	Postsynaptic density	Client	23071613
LLPS-Hos-a810	P30085	CMPK1	ENSG00000162368.13	Homo sapiens	Postsynaptic density	Client	23071613
LLPS-Hos-1102	Q9BQ75	CMSS1	ENSG00000184220.11	Homo sapiens	Nucleolus	Client	20026476, 15635413, 26980300
LLPS-Hos-2220	Q8IYT2	CMTR2	ENSG00000180917.17	Homo sapiens	PML nuclear body	Client	24127217
LLPS-Hos-0805	P62633	CNBP	ENSG00000169714.16	Homo sapiens	Stress granule	Client	29373831, 26777405
LLPS-Hos-2473	Q99439	CNN2	ENSG00000064666.14	Homo sapiens	Stress granule	Client	29373831
LLPS-Hos-0254	A5YKK6	CNOT1	ENSG00000125107.17	Homo sapiens	P-body, Stress granule	Client	29395067, 26777405, 29373831
LLPS-Hos-2467	Q9H9A5	CNOT10	ENSG00000182973.18	Homo sapiens	P-body, Stress granule	Client	29395067
LLPS-Hos-1563	Q9UKZ1	CNOT11	ENSG00000158435.7	Homo sapiens	P-body, Stress granule	Client	29395067
LLPS-Hos-1153	Q9NZN8	CNOT2	ENSG00000111596.12	Homo sapiens	P-body, Stress granule	Client	29395067, 29373831
LLPS-Hos-1450	O75175	CNOT3	ENSG00000088038.18	Homo sapiens	P-body, Stress granule	Client	29395067
LLPS-Hos-0882	O95628	CNOT4	ENSG00000080802.18	Homo sapiens	P-body, Stress granule	Client	29395067
LLPS-Hos-0539	Q9ULM6	CNOT6	ENSG00000113300.11	Homo sapiens	P-body, Stress granule	Client	27714489, 29908710, 29395067
LLPS-Hos-1407	Q96LI5	CNOT6L	ENSG00000138767.13	Homo sapiens	P-body, Stress granule	Client	29395067
LLPS-Hos-2185	Q9UIV1	CNOT7	ENSG00000198791.11	Homo sapiens	P-body, Stress granule	Client	29395067
LLPS-Hos-0060	Q9UFF9	CNOT8	ENSG00000155508.13	Homo sapiens	P-body, Stress granule	Client	29395067, 29373831
LLPS-Hos-1222	Q92600	CNOT9	ENSG00000144580.13	Homo sapiens	P-body, Stress granule	Client	29395067
LLPS-Hos-a965	P09543	CNP	ENSG00000173786.16	Homo sapiens	Postsynaptic density	Client	23071613
LLPS-Hos-1345	Q9NXG0	CNTLN	ENSG00000044459.14	Homo sapiens	Centrosome/Spindle pole body	Client	18086554
LLPS-Hos-a035	Q12860	CNTN1	ENSG00000018236.14	Homo sapiens	Postsynaptic density	Client	23071613
LLPS-Hos-a1038	Q02246	CNTN2	ENSG00000184144.11	Homo sapiens	Postsynaptic density	Client	23071613
LLPS-Hos-a290	P78357	CNTNAP1	ENSG00000108797.11	Homo sapiens	Postsynaptic density	Client	23071613
LLPS-Hos-a972	Q9UHC6	CNTNAP2	ENSG00000174469.21	Homo sapiens	Postsynaptic density	Client	23071613
LLPS-Hos-2856	Q7Z7A1	CNTRL	ENSG00000119397.16	Homo sapiens	Centrosome/Spindle pole body	Client	12732615, 15738963
LLPS-Hos-2177	Q8N137	CNTROB	ENSG00000170037.13	Homo sapiens	Centrosome/Spindle pole body	Client	16275750, 20511645
LLPS-Hos-a084	Q13057	COASY	ENSG00000068120.14	Homo sapiens	Postsynaptic density	Client	23071613
LLPS-Hos-a559	Q96JB2	COG3	ENSG00000136152.14	Homo sapiens	Postsynaptic density	Client	23071613
LLPS-Hos-2255	P38432	COIL	ENSG00000121058.4	Homo sapiens	Cajal body, Nucleolus, Stress granule	Scaffold	12679382
LLPS-Hos-1373	P02452	COL1A1	ENSG00000108821.13	Homo sapiens	Stress granule	Regulator	18794846
LLPS-Hos-2273	Q14055	COL9A2	ENSG00000049089.14	Homo sapiens	P-body	Regulator	18794846
LLPS-Hos-0455	R4GMX3	COMMD3-BMI1	ENSG00000168283.13	Homo sapiens	PcG body	Client	22178420
LLPS-Hos-0471	P21964	COMT	ENSG00000093010.13	Homo sapiens	Centrosome/Spindle pole body	Client	16406650
LLPS-Hos-0665	P53621	COPA	ENSG00000122218.15	Homo sapiens	Nucleolus, Postsynaptic density	Client	26980300, 23071613
LLPS-Hos-0878	P53618	COPB1	ENSG00000129083.12	Homo sapiens	Nucleolus	Client	26980300
LLPS-Hos-0103	P35606	COPB2	ENSG00000184432.9	Homo sapiens	Stress granule	Client	29373831
LLPS-Hos-a1018	Q9Y678	COPG1	ENSG00000181789.14	Homo sapiens	Postsynaptic density	Client	23071613
LLPS-Hos-1080	P61201	COPS2	ENSG00000166200.14	Homo sapiens	Nucleolus, Centrosome/Spindle pole body	Client	26980300, 17350042
LLPS-Hos-0045	Q9UNS2	COPS3	ENSG00000141030.12	Homo sapiens	Centrosome/Spindle pole body	Client	17350042
LLPS-Hos-0664	Q9BT78	COPS4	ENSG00000138663.8	Homo sapiens	Centrosome/Spindle pole body	Client	17350042
LLPS-Hos-1438	Q92905	COPS5	ENSG00000121022.13	Homo sapiens	Centrosome/Spindle pole body	Client	17350042
LLPS-Hos-1132	Q7L5N1	COPS6	ENSG00000168090.9	Homo sapiens	Centrosome/Spindle pole body	Client	17350042
LLPS-Hos-2714	Q9UBW8	COPS7A	ENSG00000111652.9	Homo sapiens	Centrosome/Spindle pole body	Client	17350042
LLPS-Hos-2206	Q9H9Q2	COPS7B	ENSG00000144524.17	Homo sapiens	Centrosome/Spindle pole body	Client	17350042
LLPS-Hos-0283	Q99627	COPS8	ENSG00000198612.10	Homo sapiens	Centrosome/Spindle pole body	Client	17350042
LLPS-Hos-0404	P61923	COPZ1	ENSG00000111481.9	Homo sapiens	Nucleolus	Client	26980300
LLPS-Hos-2479	Q9P299	COPZ2	ENSG00000005243.9	Homo sapiens	Nucleolus	Client	26980300
LLPS-Hos-a351	Q9H8M1	COQ10B	ENSG00000115520.8	Homo sapiens	Postsynaptic density	Client	23071613
LLPS-Hos-a216	P31146	CORO1A	ENSG00000102879.15	Homo sapiens	Postsynaptic density	Client	23071613
LLPS-Hos-0132	Q9BR76	CORO1B	ENSG00000172725.13	Homo sapiens	Stress granule, Postsynaptic density	Client	26777405, 23071613
LLPS-Hos-2321	Q9ULV4	CORO1C	ENSG00000110880.10	Homo sapiens	Stress granule, Postsynaptic density	Client	29373831, 23071613
LLPS-Hos-a273	Q92828	CORO2A	ENSG00000106789.12	Homo sapiens	Postsynaptic density	Client	23071613
LLPS-Hos-a228	Q9UQ03	CORO2B	ENSG00000103647.12	Homo sapiens	Postsynaptic density	Client	23071613
LLPS-Hos-a499	P13073	COX4I1	ENSG00000131143.8	Homo sapiens	Postsynaptic density	Client	23071613
LLPS-Hos-a1000	P20674	COX5A	ENSG00000178741.11	Homo sapiens	Postsynaptic density	Client	23071613
LLPS-Hos-a554	P10606	COX5B	ENSG00000135940.6	Homo sapiens	Postsynaptic density	Client	23071613
LLPS-Hos-a454	P14854	COX6B1	ENSG00000126267.9	Homo sapiens	Postsynaptic density	Client	23071613
LLPS-Hos-a849	P09669	COX6C	ENSG00000164919.10	Homo sapiens	Postsynaptic density	Client	23071613
LLPS-Hos-a354	O14548	COX7A2L	ENSG00000115944.14	Homo sapiens	Postsynaptic density	Client	23071613
LLPS-Hos-1495	P00450	CP	ENSG00000047457.13	Homo sapiens	Nucleolus	Client	26980300
LLPS-Hos-1567	Q9BZB8	CPEB1	ENSG00000214575.9	Homo sapiens	P-body, Stress granule	Client	17942399, 29908710, 17604308, 29373831, 26777405
LLPS-Hos-2230	Q7Z5Q1	CPEB2	ENSG00000137449.15	Homo sapiens	Droplet, Stress granule	Scaffold	22579281
LLPS-Hos-2549	Q8NE35	CPEB3	ENSG00000107864.14	Homo sapiens	Stress granule	Client	29373831
LLPS-Hos-1891	Q17RY0	CPEB4	ENSG00000113742.12	Homo sapiens	Neuronal granule, P-body, Stress granule	Client	30765518, 29395067, 29373831, 25237887
LLPS-Hos-a442	Q9HCH3	CPNE5	ENSG00000124772.11	Homo sapiens	Postsynaptic density	Client	23071613
LLPS-Hos-a197	O95741	CPNE6	ENSG00000100884.9	Homo sapiens	Postsynaptic density	Client	23071613
LLPS-Hos-2120	P31327	CPS1	ENSG00000021826.15	Homo sapiens	Nucleolus	Client	26980300
LLPS-Hos-0964	Q10570	CPSF1	ENSG00000071894.16	Homo sapiens	Histone locus body	Regulator	26909464, 26443846
LLPS-Hos-0182	Q9P2I0	CPSF2	ENSG00000165934.12	Homo sapiens	Cleavage body, Histone locus body	Regulator	16371507, 26909464
LLPS-Hos-0502	Q9UKF6	CPSF3	ENSG00000119203.13	Homo sapiens	Histone locus body, Stress granule	Regulator	26909464
LLPS-Hos-1028	O95639	CPSF4	ENSG00000160917.14	Homo sapiens	Histone locus body	Regulator	26909464
LLPS-Hos-1033	Q16630	CPSF6	ENSG00000111605.17	Homo sapiens	Nucleolus, Paraspeckle, P-body, Stress granule	Client	15635413, 24127217, 15169763, 28965817, 26777405
LLPS-Hos-0822	Q8N684	CPSF7	ENSG00000149532.15	Homo sapiens	Nucleolus, Stress granule	Client	15635413, 19812395, 26777405
LLPS-Hos-a303	P50416	CPT1A	ENSG00000110090.12	Homo sapiens	Postsynaptic density	Client	23071613
LLPS-Hos-1379	Q9H3G5	CPVL	ENSG00000106066.14	Homo sapiens	P-body, Stress granule	Client	29395067
LLPS-Hos-1970	P29762	CRABP1	ENSG00000166426.7	Homo sapiens	Centrosome/Spindle pole body	Client	15546880
LLPS-Hos-2250	Q96RY5	CRAMP1	ENSG00000007545.15	Homo sapiens	Stress granule	Client	29373831
LLPS-Hos-a170	P43155	CRAT	ENSG00000095321.16	Homo sapiens	Postsynaptic density	Client	23071613
LLPS-Hos-1194	Q9BUF7	CRB3	ENSG00000130545.15	Homo sapiens	Centrosome/Spindle pole body	Client	17646395
LLPS-Hos-2157	Q92793	CREBBP	ENSG00000005339.14	Homo sapiens	Cajal body, PML nuclear body, Others	Regulator	28879433
LLPS-Hos-a1023	P52943	CRIP2	ENSG00000182809.10	Homo sapiens	Postsynaptic density	Client	23071613
LLPS-Hos-2420	P46109	CRKL	ENSG00000099942.12	Homo sapiens	Stress granule, Postsynaptic density	Client	29373831, 23071613
LLPS-Hos-1216	Q14194	CRMP1	ENSG00000072832.14	Homo sapiens	Centrosome/Spindle pole body, Postsynaptic density	Client	11562390, 23071613
LLPS-Hos-0490	Q5TZA2	CROCC	ENSG00000058453.16	Homo sapiens	Centrosome/Spindle pole body, Stress granule	Client	16339073, 29373831
LLPS-Hos-a171	Q9NQ79	CRTAC1	ENSG00000095713.13	Homo sapiens	Postsynaptic density	Client	23071613
LLPS-Hos-0623	P02489	CRYAA	ENSG00000160202.7	Homo sapiens	Stress granule	Client	26777405
LLPS-Hos-1059	P02511	CRYAB	ENSG00000109846.7	Homo sapiens	Centrosome/Spindle pole body, Postsynaptic density	Client	11831387, 23071613
LLPS-Hos-a223	Q14894	CRYM	ENSG00000103316.10	Homo sapiens	Postsynaptic density	Client	23071613
LLPS-Hos-a367	Q08257	CRYZ	ENSG00000116791.13	Homo sapiens	Postsynaptic density	Client	23071613
LLPS-Hos-2370	O75390	CS	ENSG00000062485.18	Homo sapiens	Nucleolus, Postsynaptic density	Client	26980300, 23071613
LLPS-Hos-0992	O75534	CSDE1	ENSG00000009307.15	Homo sapiens	P-body, Stress granule	Regulator	29395067, 26777405
LLPS-Hos-2116	P55060	CSE1L	ENSG00000124207.16	Homo sapiens	Nucleolus, Stress granule, Postsynaptic density	Client	26980300, 26777405, 23071613
LLPS-Hos-0107	P07333	CSF1R	ENSG00000182578.13	Homo sapiens	Nucleolus	Client	26980300
LLPS-Hos-2798	P47710	CSN1S1	ENSG00000126545.13	Homo sapiens	P-body	Client	27325650
LLPS-Hos-1413	P48729	CSNK1A1	ENSG00000113712.17	Homo sapiens	Nuclear speckle, Nucleolus, Centrosome/Spindle pole body	Client	27681590, 15635413, 7622570, 12270714, 11161704
LLPS-Hos-1856	P48730	CSNK1D	ENSG00000141551.14	Homo sapiens	Nucleolus, Centrosome/Spindle pole body, Postsynaptic density	Client	15635413, 1409656, 12270714, 23071613
LLPS-Hos-0979	P49674	CSNK1E	ENSG00000213923.11	Homo sapiens	Centrosome/Spindle pole body, Postsynaptic density	Client	1409656, 12270714, 11161704, 23071613
LLPS-Hos-0580	P68400	CSNK2A1	ENSG00000101266.18	Homo sapiens	Nucleolus, Centrosome/Spindle pole body, Stress granule, Postsynaptic density	Regulator	15635413, 12568341, 27920254
LLPS-Hos-2003	P19784	CSNK2A2	ENSG00000070770.8	Homo sapiens	Nucleolus, Centrosome/Spindle pole body, Postsynaptic density	Client	19812395, 12429849, 15635413, 12568341, 12568341, 23071613
LLPS-Hos-1819	Q1MSJ5	CSPP1	ENSG00000104218.14	Homo sapiens	PML nuclear body, Centrosome/Spindle pole body	Client	24127217, 16826565, 15580290, 20519441
LLPS-Hos-4199	P21291	CSRP1	ENSG00000159176.13	Homo sapiens	Postsynaptic density	Client	23071613
LLPS-Hos-a921	P01037	CST1	ENSG00000170373.8	Homo sapiens	Postsynaptic density	Client	23071613
LLPS-Hos-0857	P04080	CSTB	ENSG00000160213.7	Homo sapiens	Stress granule	Client	29373831
LLPS-Hos-1490	Q05048	CSTF1	ENSG00000101138.11	Homo sapiens	Stress granule	Client	26777405
LLPS-Hos-1657	P33240	CSTF2	ENSG00000101811.13	Homo sapiens	Droplet, Cleavage body, DDX1 body	Scaffold	29961577
LLPS-Hos-2029	Q9H0L4	CSTF2T	ENSG00000177613.8	Homo sapiens	Droplet, P-body, Stress granule	Scaffold	29961577
LLPS-Hos-1300	Q13363	CTBP1	ENSG00000159692.15	Homo sapiens	Centrosome/Spindle pole body, Postsynaptic density	Client	16481748, 23071613
LLPS-Hos-1485	P49711	CTCF	ENSG00000102974.15	Homo sapiens	Histone locus body, PcG body, Centrosome/Spindle pole body	Regulator	28504305
LLPS-Hos-2312	Q8NI51	CTCFL	ENSG00000124092.12	Homo sapiens	Centrosome/Spindle pole body	Client	22724006
LLPS-Hos-3597	Q05D32	CTDSPL2	ENSG00000137770.13	Homo sapiens	Nucleolus	Client	15635413
LLPS-Hos-a055	P35221	CTNNA1	ENSG00000044115.20	Homo sapiens	Postsynaptic density	Client	23071613
LLPS-Hos-2403	P26232	CTNNA2	ENSG00000066032.18	Homo sapiens	Stress granule, Postsynaptic density	Client	26777405, 23071613
LLPS-Hos-1133	P35222	CTNNB1	ENSG00000168036.17	Homo sapiens	Centrosome/Spindle pole body, Postsynaptic density	Client	14744872, 20736306, 23071613
LLPS-Hos-0527	Q8WYA6	CTNNBL1	ENSG00000132792.18	Homo sapiens	Nuclear speckle, Nucleolus	Client	28884683, 15635413
LLPS-Hos-2039	O60716	CTNND1	ENSG00000198561.13	Homo sapiens	Centrosome/Spindle pole body, Stress granule, Postsynaptic density	Client	14660598, 17942908, 20859058, 26777405, 23071613
LLPS-Hos-a916	Q9UQB3	CTNND2	ENSG00000169862.18	Homo sapiens	Postsynaptic density	Client	23071613
LLPS-Hos-1793	P17812	CTPS1	ENSG00000171793.14	Homo sapiens	Nucleolus	Client	26980300
LLPS-Hos-1508	Q9NRF8	CTPS2	ENSG00000047230.14	Homo sapiens	Nucleolus	Client	26980300
LLPS-Hos-0409	P53634	CTSC	ENSG00000109861.15	Homo sapiens	P-body, Stress granule	Regulator	18794846
LLPS-Hos-1531	Q14247	CTTN	ENSG00000085733.15	Homo sapiens	Centrosome/Spindle pole body, Stress granule	Client	18388321, 29373831
LLPS-Hos-1870	Q9P2B4	CTTNBP2NL	ENSG00000143079.14	Homo sapiens	Stress granule	Client	26777405
LLPS-Hos-1335	Q13618	CUL3	ENSG00000036257.12	Homo sapiens	Nucleolus	Client	20026476
LLPS-Hos-1189	Q13620	CUL4B	ENSG00000158290.16	Homo sapiens	Nucleolus	Client	20026476
LLPS-Hos-4861	Q9NTM9	CUTC	ENSG00000119929.12	Homo sapiens	Nucleolus	Client	15635413
LLPS-Hos-0723	Q9HCG8	CWC22	ENSG00000163510.13	Homo sapiens	Stress granule	Client	26777405
LLPS-Hos-0210	Q9H5V9	CXorf56	ENSG00000018610.14	Homo sapiens	Nucleolus	Client	15635413
LLPS-Hos-1748	Q9UHQ9	CYB5R1	ENSG00000159348.12	Homo sapiens	Nucleolus, Postsynaptic density	Client	26980300, 23071613
LLPS-Hos-1174	Q6BCY4	CYB5R2	ENSG00000166394.14	Homo sapiens	Nucleolus	Client	26980300
LLPS-Hos-2059	P00387	CYB5R3	ENSG00000100243.20	Homo sapiens	Nucleolus	Client	26980300
LLPS-Hos-2542	P13498	CYBA	ENSG00000051523.10	Homo sapiens	Paraspeckle	Client	24127217
LLPS-Hos-a096	Q53TN4	CYBRD1	ENSG00000071967.11	Homo sapiens	Postsynaptic density	Client	23071613
LLPS-Hos-0386	P08574	CYC1	ENSG00000179091.4	Homo sapiens	Nucleolus	Client	26980300
LLPS-Hos-2051	P99999	CYCS	ENSG00000172115.8	Homo sapiens	Nucleolus, Postsynaptic density	Client	15635413, 26980300, 19812395, 23071613
LLPS-Hos-1701	Q96F07	CYFIP2	ENSG00000055163.19	Homo sapiens	Stress granule, Postsynaptic density	Client	29373831, 23071613
LLPS-Hos-0333	Q9NQC7	CYLD	ENSG00000083799.17	Homo sapiens	Postsynaptic density	Client	23071613
LLPS-Hos-0014	Q6UW02	CYP20A1	ENSG00000119004.15	Homo sapiens	Stress granule	Client	29373831
LLPS-Hos-a255	Q99418	CYTH2	ENSG00000105443.14	Homo sapiens	Postsynaptic density	Client	23071613
LLPS-Hos-a020	O43739	CYTH3	ENSG00000008256.15	Homo sapiens	Postsynaptic density	Client	23071613
LLPS-Hos-a195	Q9Y4D1	DAAM1	ENSG00000100592.15	Homo sapiens	Postsynaptic density	Client	23071613
LLPS-Hos-a665	Q86T65	DAAM2	ENSG00000146122.16	Homo sapiens	Postsynaptic density	Client	23071613
LLPS-Hos-3450	Q5VWQ8	DAB2IP	ENSG00000136848.17	Homo sapiens	Postsynaptic density	Client	23071613
LLPS-Hos-a475	P61803	DAD1	ENSG00000129562.10	Homo sapiens	Postsynaptic density	Client	23071613
LLPS-Hos-0741	O43293	DAPK3	ENSG00000167657.13	Homo sapiens	Centrosome/Spindle pole body	Client	14582533
LLPS-Hos-0086	P14868	DARS	ENSG00000115866.10	Homo sapiens	Nucleolus, Postsynaptic density	Client	26980300, 23071613
LLPS-Hos-0287	Q6PI48	DARS2	ENSG00000117593.10	Homo sapiens	Mitochondrial RNA granule	Client	25683715
LLPS-Hos-1198	Q8N136	DAW1	ENSG00000123977.9	Homo sapiens	Nucleolus	Client	20026476
LLPS-Hos-0584	Q9UER7	DAXX	ENSG00000204209.12	Homo sapiens	Droplet, PML nuclear body	Scaffold	30244836
LLPS-Hos-1950	Q96EP5	DAZAP1	ENSG00000071626.16	Homo sapiens	Droplet, P-body, Stress granule, Balbiani body	Scaffold	29961577
LLPS-Hos-1691	Q15038	DAZAP2	ENSG00000183283.15	Homo sapiens	Stress granule	Client	29373831, 22223682
LLPS-Hos-0099	Q92904	DAZL	ENSG00000092345.13	Homo sapiens	Stress granule	Client	29373831
LLPS-Hos-a335	Q16643	DBN1	ENSG00000113758.13	Homo sapiens	Postsynaptic density	Client	23071613
LLPS-Hos-a565	Q9UJU6	DBNL	ENSG00000136279.20	Homo sapiens	Postsynaptic density	Client	23071613
LLPS-Hos-0902	Q10586	DBP	ENSG00000105516.10	Homo sapiens	Stress granule	Regulator	18794846
LLPS-Hos-a585	P11182	DBT	ENSG00000137992.14	Homo sapiens	Postsynaptic density	Client	23071613
LLPS-Hos-1934	Q5T6F0	DCAF12	ENSG00000198876.12	Homo sapiens	Centrosome/Spindle pole body	Client	18957058
LLPS-Hos-0225	Q9NV06	DCAF13	ENSG00000164934.13	Homo sapiens	Nucleolus	Client	15635413, 20026476
LLPS-Hos-a954	Q8WVC6	DCAKD	ENSG00000172992.11	Homo sapiens	Postsynaptic density	Client	23071613
LLPS-Hos-2809	P81605	DCD	ENSG00000161634.11	Homo sapiens	Stress granule	Client	26777405
LLPS-Hos-a519	O15075	DCLK1	ENSG00000133083.14	Homo sapiens	Postsynaptic density	Client	23071613
LLPS-Hos-2580	Q8N568	DCLK2	ENSG00000170390.15	Homo sapiens	Nucleolus, Postsynaptic density	Client	20026476, 23071613
LLPS-Hos-0531	Q9NPI6	DCP1A	ENSG00000272886.5	Homo sapiens	P-body, Stress granule, Chromatoid body	Regulator	23102969, 29069457, 26446993, 28965817, 25900982, 25289648, 27315556, 25970328
LLPS-Hos-0418	Q8IZD4	DCP1B	ENSG00000151065.13	Homo sapiens	P-body, Stress granule	Client	28965817, 29373831
LLPS-Hos-0522	Q8IU60	DCP2	ENSG00000172795.15	Homo sapiens	P-body, Stress granule	Regulator	29908710, 23535175
LLPS-Hos-1424	Q14203	DCTN1	ENSG00000204843.12	Homo sapiens	Centrosome/Spindle pole body, Postsynaptic density	Client	11153697, 14570580, 9722614, 14718566, 23071613
LLPS-Hos-0117	Q13561	DCTN2	ENSG00000175203.15	Homo sapiens	Centrosome/Spindle pole body, Postsynaptic density	Client	11756470, 8647893, 9722614, 23071613
LLPS-Hos-0220	O75935	DCTN3	ENSG00000137100.15	Homo sapiens	Centrosome/Spindle pole body, Postsynaptic density	Client	9722614, 10545494, 15509863, 15819399, 15870278, 23071613
LLPS-Hos-a516	Q9UJW0	DCTN4	ENSG00000132912.12	Homo sapiens	Postsynaptic density	Client	23071613
LLPS-Hos-1655	Q9H773	DCTPP1	ENSG00000179958.8	Homo sapiens	Stress granule	Client	29373831
LLPS-Hos-0391	O43602	DCX	ENSG00000077279.18	Homo sapiens	Centrosome/Spindle pole body, Postsynaptic density	Client	15738963, 23071613
LLPS-Hos-a734	O94760	DDAH1	ENSG00000153904.19	Homo sapiens	Postsynaptic density	Client	23071613
LLPS-Hos-1454	Q16531	DDB1	ENSG00000167986.13	Homo sapiens	Nucleolus	Client	15635413
LLPS-Hos-1218	Q9NX09	DDIT4	ENSG00000168209.4	Homo sapiens	PML nuclear body	Client	28332630
LLPS-Hos-0394	P39656	DDOST	ENSG00000244038.9	Homo sapiens	Nucleolus	Client	26980300
LLPS-Hos-a1108	Q96HY6	DDRGK1	ENSG00000198171.12	Homo sapiens	Postsynaptic density	Client	23071613
LLPS-Hos-2503	Q92499	DDX1	ENSG00000079785.14	Homo sapiens	Cleavage body, DDX1 body, Nucleolus, P-body, Stress granule, Postsynaptic density	Scaffold	11598190
LLPS-Hos-1026	Q13206	DDX10	ENSG00000178105.10	Homo sapiens	Nucleolus, P-body	Client	12429849, 20663773, 15635413, 20026476, 19812395, 28965817
LLPS-Hos-0369	Q96FC9	DDX11	ENSG00000013573.16	Homo sapiens	Centrosome/Spindle pole body	Client	17105772
LLPS-Hos-0286	Q92841	DDX17	ENSG00000100201.20	Homo sapiens	Nucleolus, Postsynaptic density	Client	15635413, 23071613
LLPS-Hos-2067	Q9NVP1	DDX18	ENSG00000088205.12	Homo sapiens	Nucleolus, P-body	Client	20026476, 12429849, 19812395, 15635413, 28965817
LLPS-Hos-0841	Q9NUU7	DDX19A	ENSG00000168872.16	Homo sapiens	Stress granule	Client	26777405
LLPS-Hos-0376	Q9UHI6	DDX20	ENSG00000064703.11	Homo sapiens	Gemini of cajal body	Regulator	25052091
LLPS-Hos-2379	Q9NR30	DDX21	ENSG00000165732.12	Homo sapiens	Nucleolus, P-body, Stress granule	Client	26980300, 12429849, 24127217, 15635413, 20026476, 19812395, 28965817, 26777405
LLPS-Hos-0364	Q9BUQ8	DDX23	ENSG00000174243.9	Homo sapiens	Nucleolus	Client	15635413
LLPS-Hos-0156	Q9GZR7	DDX24	ENSG00000089737.16	Homo sapiens	Nucleolus	Client	12429849, 20026476, 19812395, 15635413
LLPS-Hos-0002	Q96GQ7	DDX27	ENSG00000124228.14	Homo sapiens	Nucleolus, P-body	Client	20026476, 19812395, 15635413, 12429849, 28965817
LLPS-Hos-2885	Q9NUL7	DDX28	ENSG00000182810.6	Homo sapiens	Mitochondrial RNA granule	Client	26953349, 28285835
LLPS-Hos-0480	Q9H8H2	DDX31	ENSG00000125485.17	Homo sapiens	Nucleolus	Client	15635413, 12429849
LLPS-Hos-2018	O00148	DDX39A	ENSG00000123136.14	Homo sapiens	Nucleolus, Stress granule	Client	15635413, 29373831, 24189637
LLPS-Hos-1151	Q13838	DDX39B	ENSG00000198563.13	Homo sapiens	Nuclear speckle, Nucleolus, Stress granule	Client	27572970, 26773052, 22855529, 15635413, 29373831
LLPS-Hos-1500	O00571	DDX3X	ENSG00000215301.10	Homo sapiens	Droplet, Nucleolus, P-body, Stress granule, Postsynaptic density	Scaffold	30531905
LLPS-Hos-0075	O15523	DDX3Y	ENSG00000067048.16	Homo sapiens	Stress granule	Client	29373831
LLPS-Hos-0713	Q9NQI0	DDX4	ENSG00000152670.18	Homo sapiens	Droplet, Nuage, Others	Scaffold	25747659, 28041848
LLPS-Hos-0219	Q9UJV9	DDX41	ENSG00000183258.11	Homo sapiens	Nucleolus, P-body	Client	15635413, 28965817
LLPS-Hos-0576	Q86XP3	DDX42	ENSG00000198231.12	Homo sapiens	Nucleolus	Client	20026476
LLPS-Hos-0388	Q9NXZ2	DDX43	ENSG00000080007.7	Homo sapiens	Nucleolus	Client	20026476
LLPS-Hos-0438	Q7L014	DDX46	ENSG00000145833.15	Homo sapiens	Nuclear speckle, Nucleolus	Client	28884683, 15635413
LLPS-Hos-0551	Q9H0S4	DDX47	ENSG00000213782.7	Homo sapiens	Nucleolus, Stress granule	Client	19812395, 20026476, 12429849, 15635413, 26777405
LLPS-Hos-0836	Q9Y6V7	DDX49	ENSG00000105671.11	Homo sapiens	Nucleolus	Client	20026476
LLPS-Hos-0055	P17844	DDX5	ENSG00000108654.14	Homo sapiens	Nucleolus, Stress granule	Client	15635413, 20026476, 12429849, 29373831
LLPS-Hos-2605	Q9BQ39	DDX50	ENSG00000107625.12	Homo sapiens	Nucleolus, P-body, Stress granule	Client	24127217, 20026476, 15635413, 12429849, 26980300, 28965817, 26777405
LLPS-Hos-0258	Q8N8A6	DDX51	ENSG00000185163.9	Homo sapiens	Nucleolus	Client	19812395, 15635413, 20026476
LLPS-Hos-0348	Q9Y2R4	DDX52	ENSG00000277594.2	Homo sapiens	Nucleolus	Client	12429849, 24127217, 19812395, 15635413, 20026476
LLPS-Hos-2908	Q86TM3	DDX53	ENSG00000278053.4	Homo sapiens	Nucleolus	Client	20026476
LLPS-Hos-1333	Q8TDD1	DDX54	ENSG00000123064.12	Homo sapiens	Nucleolus	Client	12429849, 15635413, 20026476, 24127217
LLPS-Hos-2182	Q8NHQ9	DDX55	ENSG00000111364.15	Homo sapiens	Nucleolus	Client	15635413, 20026476
LLPS-Hos-0275	Q9NY93	DDX56	ENSG00000136271.10	Homo sapiens	Nucleolus	Client	15635413, 19812395, 12429849, 20026476
LLPS-Hos-2339	O95786	DDX58	ENSG00000107201.9	Homo sapiens	Stress granule	Client	26777405, 29949917, 27807226, 29373831
LLPS-Hos-0982	P26196	DDX6	ENSG00000110367.12	Homo sapiens	Nucleolus, P-body, Stress granule, Postsynaptic density	Regulator	26980300, 29510985, 28965817, 29675578, 29949917, 23535175, 26338483, 27342281
LLPS-Hos-a234	Q16698	DECR1	ENSG00000104325.6	Homo sapiens	Postsynaptic density	Client	23071613
LLPS-Hos-1417	P35659	DEK	ENSG00000124795.15	Homo sapiens	Nucleolus	Client	15635413, 19812395
LLPS-Hos-0269	O43583	DENR	ENSG00000139726.10	Homo sapiens	Nucleolus	Client	26980300
LLPS-Hos-0279	Q9Y315	DERA	ENSG00000023697.12	Homo sapiens	Stress granule	Client	26777405
LLPS-Hos-1979	P17661	DES	ENSG00000175084.11	Homo sapiens	Nucleolus, Postsynaptic density	Client	20026476, 23071613
LLPS-Hos-0701	Q8WYQ5	DGCR8	ENSG00000128191.15	Homo sapiens	Nuclear speckle, Nucleolus, P-body	Client	28846091, 24127217, 28965817
LLPS-Hos-a564	Q9Y6T7	DGKB	ENSG00000136267.13	Homo sapiens	Postsynaptic density	Client	23071613
LLPS-Hos-a528	Q7Z3D6	DGLUCY	ENSG00000133943.20	Homo sapiens	Postsynaptic density	Client	23071613
LLPS-Hos-0231	O43143	DHX15	ENSG00000109606.12	Homo sapiens	Nucleolus, P-body	Client	20026476, 15635413, 12429849, 28965817
LLPS-Hos-0467	Q7Z478	DHX29	ENSG00000067248.9	Homo sapiens	Nucleolus	Client	20026476
LLPS-Hos-1813	Q7L2E3	DHX30	ENSG00000132153.14	Homo sapiens	P-body, Stress granule, Mitochondrial RNA granule, Postsynaptic density	Client	28965817, 26777405, 29373831, 25683715, 26953349, 23071613
LLPS-Hos-2165	Q9H6R0	DHX33	ENSG00000005100.12	Homo sapiens	Nucleolus, Stress granule	Client	15635413, 29373831
LLPS-Hos-2035	Q9H2U1	DHX36	ENSG00000174953.13	Homo sapiens	Nucleolus, P-body, Stress granule	Regulator	12429849, 20026476, 15635413, 29395067, 29373831, 26777405, 27369081
LLPS-Hos-1905	Q8IY37	DHX37	ENSG00000150990.7	Homo sapiens	Nucleolus	Client	20026476, 15635413
LLPS-Hos-2377	Q6P158	DHX57	ENSG00000163214.20	Homo sapiens	P-body, Stress granule	Client	29395067
LLPS-Hos-0046	Q96C10	DHX58	ENSG00000108771.12	Homo sapiens	Stress granule	Client	29373831
LLPS-Hos-0903	Q14562	DHX8	ENSG00000067596.11	Homo sapiens	Nucleolus	Client	15635413
LLPS-Hos-2251	Q08211	DHX9	ENSG00000135829.16	Homo sapiens	Nucleolus, Paraspeckle, Centrosome/Spindle pole body, P-body, Stress granule	Client	12429849, 20026476, 19812395, 15635413, 29069457, 17498979, 28965817, 29373831
LLPS-Hos-0870	Q9UPY3	DICER1	ENSG00000100697.14	Homo sapiens	Chromatoid body	Client	18787638
LLPS-Hos-0774	Q9UNQ2	DIMT1	ENSG00000086189.9	Homo sapiens	Nucleolus	Client	24127217, 15635413, 20026476, 12429849
LLPS-Hos-a075	Q9P265	DIP2B	ENSG00000066084.12	Homo sapiens	Postsynaptic density	Client	23071613
LLPS-Hos-a852	Q96HU8	DIRAS2	ENSG00000165023.6	Homo sapiens	Postsynaptic density	Client	23071613
LLPS-Hos-1591	Q9Y2L1	DIS3	ENSG00000083520.14	Homo sapiens	Nucleolus, Paraspeckle	Regulator	12429849, 15635413, 20026476, 26294688
LLPS-Hos-0465	Q8TF46	DIS3L	ENSG00000166938.12	Homo sapiens	P-body, Stress granule	Client	29395067
LLPS-Hos-1985	Q8IYB7	DIS3L2	ENSG00000144535.19	Homo sapiens	Stress granule	Client	29373831
LLPS-Hos-1382	Q9NRI5	DISC1	ENSG00000162946.22	Homo sapiens	Centrosome/Spindle pole body, Stress granule	Client	12812986, 15094396, 20956536, 26777405
LLPS-Hos-2433	Q155Q3	DIXDC1	ENSG00000150764.13	Homo sapiens	Centrosome/Spindle pole body	Client	19375513
LLPS-Hos-0558	O60832	DKC1	ENSG00000130826.17	Homo sapiens	Nucleolus, Stress granule, Others	Regulator	19812395, 24127217, 15635413, 12429849, 20026476, 26777405, 27525486
LLPS-Hos-0703	P10515	DLAT	ENSG00000150768.15	Homo sapiens	Nucleolus, Postsynaptic density	Client	26980300, 23071613
LLPS-Hos-1903	P09622	DLD	ENSG00000091140.13	Homo sapiens	Nucleolus, Postsynaptic density	Client	26980300, 23071613
LLPS-Hos-2514	Q12959	DLG1	ENSG00000075711.20	Homo sapiens	Postsynaptic density	Client	23071613
LLPS-Hos-a706	Q15700	DLG2	ENSG00000150672.17	Homo sapiens	Postsynaptic density	Client	23071613
LLPS-Hos-4165	Q92796	DLG3	ENSG00000082458.11	Homo sapiens	Postsynaptic density	Client	23071613
LLPS-Hos-0235	P78352	DLG4	ENSG00000132535.19	Homo sapiens	Droplet, Postsynaptic density	Scaffold	27565345, 30078712
LLPS-Hos-4987	O14490	DLGAP1	ENSG00000170579.16	Homo sapiens	Postsynaptic density	Client	23071613
LLPS-Hos-a1104	Q9P1A6	DLGAP2	ENSG00000198010.12	Homo sapiens	Postsynaptic density	Client	23071613
LLPS-Hos-4646	O95886	DLGAP3	ENSG00000116544.11	Homo sapiens	Postsynaptic density	Client	23071613
LLPS-Hos-a132	Q9Y2H0	DLGAP4	ENSG00000080845.17	Homo sapiens	Postsynaptic density	Client	23071613
LLPS-Hos-0821	P36957	DLST	ENSG00000119689.14	Homo sapiens	Nucleolus, Postsynaptic density	Client	26980300, 23071613
LLPS-Hos-2804	Q6E0U4	DMKN	ENSG00000161249.20	Homo sapiens	P-body	Client	28965817
LLPS-Hos-a781	Q08495	DMTN	ENSG00000158856.18	Homo sapiens	Postsynaptic density	Client	23071613
LLPS-Hos-a1062	Q09019	DMWD	ENSG00000185800.11	Homo sapiens	Postsynaptic density	Client	23071613
LLPS-Hos-a231	Q8TDJ6	DMXL2	ENSG00000104093.13	Homo sapiens	Postsynaptic density	Client	23071613
LLPS-Hos-2357	Q8WXU2	DNAAF4	ENSG00000256061.7	Homo sapiens	Centrosome/Spindle pole body	Client	23300604
LLPS-Hos-0554	P31689	DNAJA1	ENSG00000086061.15	Homo sapiens	Nucleolus, Postsynaptic density	Client	15635413, 23071613
LLPS-Hos-3707	O60884	DNAJA2	ENSG00000069345.11	Homo sapiens	Postsynaptic density	Client	23071613
LLPS-Hos-3854	Q96EY1	DNAJA3	ENSG00000103423.13	Homo sapiens	Postsynaptic density	Client	23071613
LLPS-Hos-2170	Q8WW22	DNAJA4	ENSG00000140403.12	Homo sapiens	Stress granule	Client	26777405
LLPS-Hos-1463	P25685	DNAJB1	ENSG00000132002.7	Homo sapiens	Nuclear speckle, Nucleolus, Postsynaptic density	Client	27966060, 26980300, 23071613
LLPS-Hos-2143	P59910	DNAJB13	ENSG00000187726.8	Homo sapiens	Nucleolus	Client	26980300
LLPS-Hos-2577	Q8TBM8	DNAJB14	ENSG00000164031.16	Homo sapiens	Others	Client	24127217
LLPS-Hos-a553	P25686	DNAJB2	ENSG00000135924.15	Homo sapiens	Postsynaptic density	Client	23071613
LLPS-Hos-0028	Q9UDY4	DNAJB4	ENSG00000162616.8	Homo sapiens	Nucleolus, Postsynaptic density	Client	26980300, 23071613
LLPS-Hos-1707	O75953	DNAJB5	ENSG00000137094.14	Homo sapiens	Nucleolus	Client	26980300
LLPS-Hos-3023	O75190	DNAJB6	ENSG00000105993.14	Homo sapiens	Postsynaptic density	Client	23071613
LLPS-Hos-1556	Q9NVH1	DNAJC11	ENSG00000007923.15	Homo sapiens	Nucleolus, Postsynaptic density	Client	26980300, 23071613
LLPS-Hos-4450	O75165	DNAJC13	ENSG00000138246.16	Homo sapiens	Postsynaptic density	Client	23071613
LLPS-Hos-1334	Q9NVM6	DNAJC17	ENSG00000104129.9	Homo sapiens	Nuclear speckle	Client	29773831
LLPS-Hos-a1139	Q96DA6	DNAJC19	ENSG00000205981.7	Homo sapiens	Postsynaptic density	Client	23071613
LLPS-Hos-a365	O75061	DNAJC6	ENSG00000116675.15	Homo sapiens	Postsynaptic density	Client	23071613
LLPS-Hos-0466	Q99615	DNAJC7	ENSG00000168259.14	Homo sapiens	Stress granule	Client	29373831
LLPS-Hos-0461	O75937	DNAJC8	ENSG00000126698.10	Homo sapiens	Nucleolus, Stress granule	Client	15635413, 26777405
LLPS-Hos-4213	Q05193	DNM1	ENSG00000106976.20	Homo sapiens	Postsynaptic density	Client	23071613
LLPS-Hos-4641	O00429	DNM1L	ENSG00000087470.17	Homo sapiens	Postsynaptic density	Client	23071613
LLPS-Hos-2047	P50570	DNM2	ENSG00000079805.16	Homo sapiens	Centrosome/Spindle pole body, Postsynaptic density	Client	12213209, 15048127, 15166316, 21195118, 23071613
LLPS-Hos-a1102	Q9UQ16	DNM3	ENSG00000197959.13	Homo sapiens	Postsynaptic density	Client	23071613
LLPS-Hos-0356	P26358	DNMT1	ENSG00000130816.15	Homo sapiens	Nucleolus	Client	15635413
LLPS-Hos-0815	Q5QJE6	DNTTIP2	ENSG00000067334.13	Homo sapiens	Nucleolus	Client	20026476
LLPS-Hos-a707	Q14185	DOCK1	ENSG00000150760.12	Homo sapiens	Postsynaptic density	Client	23071613
LLPS-Hos-a551	Q96BY6	DOCK10	ENSG00000135905.19	Homo sapiens	Postsynaptic density	Client	23071613
LLPS-Hos-a540	Q92608	DOCK2	ENSG00000134516.16	Homo sapiens	Postsynaptic density	Client	23071613
LLPS-Hos-a148	Q8IZD9	DOCK3	ENSG00000088538.12	Homo sapiens	Postsynaptic density	Client	23071613
LLPS-Hos-a674	Q9H7D0	DOCK5	ENSG00000147459.17	Homo sapiens	Postsynaptic density	Client	23071613
LLPS-Hos-a147	Q9BZ29	DOCK9	ENSG00000088387.18	Homo sapiens	Postsynaptic density	Client	23071613
LLPS-Hos-1076	Q9NYP3	DONSON	ENSG00000159147.17	Homo sapiens	Centrosome/Spindle pole body	Client	20531400
LLPS-Hos-a480	P42658	DPP6	ENSG00000130226.16	Homo sapiens	Postsynaptic density	Client	23071613
LLPS-Hos-2763	Q7Z7J5	DPPA2	ENSG00000163530.4	Homo sapiens	Others	Client	24127217
LLPS-Hos-1162	A6NC42	DPPA5	ENSG00000203909.3	Homo sapiens	Stress granule	Client	28746394
LLPS-Hos-1645	Q16555	DPYSL2	ENSG00000092964.17	Homo sapiens	Stress granule, Postsynaptic density	Client	26777405, 23071613
LLPS-Hos-2848	Q14195	DPYSL3	ENSG00000113657.12	Homo sapiens	Stress granule, Postsynaptic density	Client	26777405, 23071613
LLPS-Hos-a717	O14531	DPYSL4	ENSG00000151640.12	Homo sapiens	Postsynaptic density	Client	23071613
LLPS-Hos-0201	P35462	DRD3	ENSG00000151577.12	Homo sapiens	P-body	Regulator	18794846
LLPS-Hos-0292	P55039	DRG2	ENSG00000108591.9	Homo sapiens	Nucleolus	Client	20026476
LLPS-Hos-0695	Q9NRR4	DROSHA	ENSG00000113360.16	Homo sapiens	Stress granule	Client	29373831
LLPS-Hos-2072	Q08554	DSC1	ENSG00000134765.9	Homo sapiens	P-body	Client	28965817
LLPS-Hos-0130	Q02413	DSG1	ENSG00000134760.5	Homo sapiens	P-body	Client	28965817
LLPS-Hos-2065	P15924	DSP	ENSG00000096696.13	Homo sapiens	Stress granule, Postsynaptic density	Client	26777405, 23071613
LLPS-Hos-2825	Q03001	DST	ENSG00000151914.19	Homo sapiens	Stress granule, Postsynaptic density	Client	26777405, 23071613
LLPS-Hos-1014	P60981	DSTN	ENSG00000125868.15	Homo sapiens	Stress granule, Postsynaptic density	Client	26777405, 23071613
LLPS-Hos-1116	Q9NZJ0	DTL	ENSG00000143476.17	Homo sapiens	Centrosome/Spindle pole body, Others	Client	17106265, 18542055, 24127217
LLPS-Hos-4098	Q9Y4J8	DTNA	ENSG00000134769.21	Homo sapiens	Postsynaptic density	Client	23071613
LLPS-Hos-1526	Q8TDB6	DTX3L	ENSG00000163840.9	Homo sapiens	Stress granule	Client	26777405
LLPS-Hos-1181	O75319	DUSP11	ENSG00000144048.10	Homo sapiens	Nucleolus	Client	19812395, 15635413
LLPS-Hos-0080	Q9UNI6	DUSP12	ENSG00000081721.11	Homo sapiens	Stress granule	Regulator	27856639
LLPS-Hos-2599	Q9BVJ7	DUSP23	ENSG00000158716.8	Homo sapiens	Centrosome/Spindle pole body	Client	20509867
LLPS-Hos-2204	P51452	DUSP3	ENSG00000108861.8	Homo sapiens	Stress granule, Postsynaptic density	Regulator	18794846
LLPS-Hos-2124	Q92997	DVL3	ENSG00000161202.18	Homo sapiens	P-body, Stress granule	Client	29395067
LLPS-Hos-0206	Q14204	DYNC1H1	ENSG00000197102.11	Homo sapiens	Nucleolus, Centrosome/Spindle pole body, Stress granule, Postsynaptic density	Client	15635413, 10545494, 15509863, 15819399, 15870278, 20133940, 26777405, 23071613
LLPS-Hos-2284	O14576	DYNC1I1	ENSG00000158560.14	Homo sapiens	Centrosome/Spindle pole body, Postsynaptic density	Client	10545494, 15509863, 15819399, 15870278, 19229290, 20964624, 23071613
LLPS-Hos-0093	Q13409	DYNC1I2	ENSG00000077380.15	Homo sapiens	Centrosome/Spindle pole body, Postsynaptic density	Client	10545494, 15509863, 15819399, 15870278, 20133940, 23071613
LLPS-Hos-0669	Q9Y6G9	DYNC1LI1	ENSG00000144635.8	Homo sapiens	Centrosome/Spindle pole body, Postsynaptic density	Client	20026645, 23071613
LLPS-Hos-1203	O43237	DYNC1LI2	ENSG00000135720.12	Homo sapiens	Centrosome/Spindle pole body, Postsynaptic density	Client	10545494, 15509863, 15819399, 15870278, 20133940, 23071613
LLPS-Hos-0435	P63167	DYNLL1	ENSG00000088986.10	Homo sapiens	Centrosome/Spindle pole body, Postsynaptic density	Client	10545494, 15509863, 15819399, 15870278, 20133940, 23071613
LLPS-Hos-1742	Q96FJ2	DYNLL2	ENSG00000264364.2	Homo sapiens	Centrosome/Spindle pole body, Stress granule	Client	10545494, 15509863, 15819399, 15870278, 20133940, 26777405
LLPS-Hos-1847	Q9NP97	DYNLRB1	ENSG00000125971.16	Homo sapiens	Centrosome/Spindle pole body, Postsynaptic density	Client	10545494, 15509863, 15819399, 15870278, 20133940, 23071613
LLPS-Hos-1998	Q8TF09	DYNLRB2	ENSG00000168589.14	Homo sapiens	Centrosome/Spindle pole body, Postsynaptic density	Client	10545494, 15509863, 15819399, 15870278, 20133940, 23071613
LLPS-Hos-1205	Q13627	DYRK1A	ENSG00000157540.20	Homo sapiens	Droplet	Scaffold	29849146
LLPS-Hos-2629	Q92630	DYRK2	ENSG00000127334.10	Homo sapiens	Stress granule	Regulator	18794846
LLPS-Hos-2002	O43781	DYRK3	ENSG00000143479.16	Homo sapiens	Nuclear speckle, Spindle apparatus, Stress granule	Regulator	29973724
LLPS-Hos-0610	Q86YF9	DZIP1	ENSG00000134874.17	Homo sapiens	Stress granule	Client	26777405, 24993635
LLPS-Hos-1232	Q86Y13	DZIP3	ENSG00000198919.12	Homo sapiens	P-body, Stress granule	Client	29395067
LLPS-Hos-1183	Q96CJ1	EAF2	ENSG00000145088.8	Homo sapiens	Cajal body	Client	24127217
LLPS-Hos-0955	Q99848	EBNA1BP2	ENSG00000117395.12	Homo sapiens	Nucleolus	Client	15635413, 20026476, 12429849, 19812395
LLPS-Hos-a1116	O75521	ECI2	ENSG00000198721.12	Homo sapiens	Postsynaptic density	Client	23071613
LLPS-Hos-1060	Q5VYK3	ECPAS	ENSG00000136813.14	Homo sapiens	Centrosome/Spindle pole body	Client	15496406
LLPS-Hos-a1065	Q8WWZ3	EDARADD	ENSG00000186197.14	Homo sapiens	Postsynaptic density	Client	23071613
LLPS-Hos-1241	Q96F86	EDC3	ENSG00000179151.12	Homo sapiens	P-body, Stress granule	Regulator	23224963, 29908710, 29395067, 20962086, 27315556
LLPS-Hos-1721	Q6P2E9	EDC4	ENSG00000038358.14	Homo sapiens	Nucleolus, P-body, Stress granule	Regulator	20026476, 25970328, 26338483, 27315556
LLPS-Hos-0011	O60869	EDF1	ENSG00000107223.12	Homo sapiens	Nucleolus	Client	26980300, 15635413
LLPS-Hos-a213	Q15075	EEA1	ENSG00000102189.16	Homo sapiens	Postsynaptic density	Client	23071613
LLPS-Hos-0160	O75530	EED	ENSG00000074266.19	Homo sapiens	PcG body	Client	28778878
LLPS-Hos-2726	P68104	EEF1A1	ENSG00000156508.17	Homo sapiens	Nucleolus, Postsynaptic density	Client	19812395, 15635413, 12429849, 23071613
LLPS-Hos-2069	Q05639	EEF1A2	ENSG00000101210.11	Homo sapiens	Nucleolus, Postsynaptic density	Client	15635413, 23071613
LLPS-Hos-2161	P24534	EEF1B2	ENSG00000114942.13	Homo sapiens	Nucleolus	Client	26980300
LLPS-Hos-1620	P29692	EEF1D	ENSG00000104529.17	Homo sapiens	Nucleolus, Postsynaptic density	Client	26980300, 23071613
LLPS-Hos-1494	O43324	EEF1E1	ENSG00000124802.11	Homo sapiens	Nucleolus	Client	19812395
LLPS-Hos-0499	P26641	EEF1G	ENSG00000254772.9	Homo sapiens	Nucleolus, Stress granule	Client	15635413, 19812395, 26359986
LLPS-Hos-0494	P13639	EEF2	ENSG00000167658.15	Homo sapiens	Nucleolus, Stress granule, Postsynaptic density	Regulator	15635413, 26980300, 25229650, 18794846
LLPS-Hos-1471	Q5JVL4	EFHC1	ENSG00000096093.15	Homo sapiens	Centrosome/Spindle pole body	Client	16824517
LLPS-Hos-a625	Q96C19	EFHD2	ENSG00000142634.12	Homo sapiens	Postsynaptic density	Client	23071613
LLPS-Hos-a505	Q14156	EFR3A	ENSG00000132294.14	Homo sapiens	Postsynaptic density	Client	23071613
LLPS-Hos-a140	Q9Y2G0	EFR3B	ENSG00000084710.13	Homo sapiens	Postsynaptic density	Client	23071613
LLPS-Hos-0144	Q15029	EFTUD2	ENSG00000108883.12	Homo sapiens	Nucleolus, P-body	Client	15635413, 28965817
LLPS-Hos-0483	P01133	EGF	ENSG00000138798.11	Homo sapiens	Nuclear speckle	Regulator	27746021
LLPS-Hos-0765	Q9H4M9	EHD1	ENSG00000110047.17	Homo sapiens	Nucleolus, Postsynaptic density	Client	26980300, 23071613
LLPS-Hos-2822	Q9NZN4	EHD2	ENSG00000024422.11	Homo sapiens	Nucleolus	Client	26980300
LLPS-Hos-0431	Q9NZN3	EHD3	ENSG00000013016.15	Homo sapiens	Nucleolus, Postsynaptic density	Client	26980300, 23071613
LLPS-Hos-1679	Q9H223	EHD4	ENSG00000103966.10	Homo sapiens	Nucleolus, Postsynaptic density	Client	26980300, 23071613
LLPS-Hos-1160	P41567	EIF1	ENSG00000173812.10	Homo sapiens	Stress granule	Client	29373831
LLPS-Hos-1400	P47813	EIF1AX	ENSG00000173674.10	Homo sapiens	Nucleolus	Client	26980300
LLPS-Hos-2716	O14602	EIF1AY	ENSG00000198692.9	Homo sapiens	Nucleolus	Client	26980300
LLPS-Hos-2480	O60739	EIF1B	ENSG00000114784.3	Homo sapiens	Stress granule	Client	29373831
LLPS-Hos-1098	Q9BY44	EIF2A	ENSG00000144895.11	Homo sapiens	Nucleolus, Stress granule	Client	15635413, 26777405, 29373831
LLPS-Hos-0062	Q9BQI3	EIF2AK1	ENSG00000086232.12	Homo sapiens	Stress granule	Regulator	26777405, 18794846
LLPS-Hos-0682	P19525	EIF2AK2	ENSG00000055332.17	Homo sapiens	Nucleolus, Stress granule, Postsynaptic density	Regulator	15635413, 29373831, 24659800, 29429924, 27560627, 27783669, 29486283
LLPS-Hos-2688	Q9NZJ5	EIF2AK3	ENSG00000172071.11	Homo sapiens	Stress granule	Regulator	26556863
LLPS-Hos-0609	Q14232	EIF2B1	ENSG00000111361.12	Homo sapiens	Stress granule	Regulator	18794846
LLPS-Hos-0484	Q9UI10	EIF2B4	ENSG00000115211.15	Homo sapiens	Nucleolus	Client	26980300
LLPS-Hos-1729	P05198	EIF2S1	ENSG00000134001.12	Homo sapiens	Nucleolus, Stress granule, Postsynaptic density	Regulator	19812395, 15635413, 26980300, 29222490, 19710141, 28276506, 27560627, 27579538, 26556863, 28492545, 27713146, 27430620, 29486283, 19733198, 28074025, 27271770, 10613902, 27783669
LLPS-Hos-0510	P20042	EIF2S2	ENSG00000125977.6	Homo sapiens	Nucleolus, Stress granule	Client	15635413, 24127217, 19812395, 29373831, 26777405
LLPS-Hos-1067	P41091	EIF2S3	ENSG00000130741.10	Homo sapiens	Nucleolus, Stress granule	Client	15635413, 29373831
LLPS-Hos-1018	Q14152	EIF3A	ENSG00000107581.12	Homo sapiens	Stress granule	Regulator	29358088, 27783669, 27282465
LLPS-Hos-0700	P55884	EIF3B	ENSG00000106263.17	Homo sapiens	P-body, Stress granule	Regulator	18794846, 27579538, 30185525, 28096475, 28972166
LLPS-Hos-0983	Q99613	EIF3C	ENSG00000184110.14	Homo sapiens	Stress granule	Regulator	21341306, 28972166, 18794846
LLPS-Hos-1129	O15371	EIF3D	ENSG00000100353.17	Homo sapiens	Stress granule	Regulator	26777405, 29373831, 18794846
LLPS-Hos-0975	P60228	EIF3E	ENSG00000104408.9	Homo sapiens	Nucleolus, Stress granule	Regulator	26980300, 29373831, 18794846
LLPS-Hos-1851	O00303	EIF3F	ENSG00000175390.13	Homo sapiens	Stress granule	Client	24189637, 29373831, 26777405
LLPS-Hos-1869	O75821	EIF3G	ENSG00000130811.11	Homo sapiens	Stress granule	Regulator	26777405, 29373831, 19111193, 18794846
LLPS-Hos-1034	O15372	EIF3H	ENSG00000147677.10	Homo sapiens	Stress granule	Client	26777405, 29373831
LLPS-Hos-1103	Q13347	EIF3I	ENSG00000084623.11	Homo sapiens	Stress granule	Regulator	18794846
LLPS-Hos-2563	O75822	EIF3J	ENSG00000104131.12	Homo sapiens	Stress granule	Client	26777405, 29373831
LLPS-Hos-0166	Q9UBQ5	EIF3K	ENSG00000178982.9	Homo sapiens	Nucleolus, Stress granule	Client	26980300, 26777405, 29373831
LLPS-Hos-1055	Q9Y262	EIF3L	ENSG00000100129.17	Homo sapiens	Stress granule	Client	29373831, 26777405
LLPS-Hos-1475	Q7L2H7	EIF3M	ENSG00000149100.12	Homo sapiens	Stress granule	Client	26777405, 29373831
LLPS-Hos-2247	P60842	EIF4A1	ENSG00000161960.14	Homo sapiens	Nucleolus, Stress granule	Regulator	19812395, 29373831, 27240544, 29487587, 26777405, 28746394, 24189637, 27984728
LLPS-Hos-0639	Q14240	EIF4A2	ENSG00000156976.16	Homo sapiens	Stress granule, Postsynaptic density	Regulator	29373831, 27160682
LLPS-Hos-2188	P38919	EIF4A3	ENSG00000141543.10	Homo sapiens	Nucleolus, P-body, Stress granule	Client	15635413, 19812395, 28965817, 29373831
LLPS-Hos-2507	P23588	EIF4B	ENSG00000063046.17	Homo sapiens	Stress granule	Regulator	29373831, 27282465
LLPS-Hos-0768	P06730	EIF4E	ENSG00000151247.12	Homo sapiens	P-body, Stress granule, Others	Regulator	19111193, 17942399, 28965817, 29992460, 28746394, 23547259, 28526879, 27430620
LLPS-Hos-0335	O60573	EIF4E2	ENSG00000135930.13	Homo sapiens	P-body, Stress granule	Client	29395067
LLPS-Hos-0691	Q13541	EIF4EBP1	ENSG00000187840.4	Homo sapiens	Centrosome/Spindle pole body, Stress granule	Regulator	22918237, 23547259
LLPS-Hos-5015	Q13542	EIF4EBP2	ENSG00000148730.6	Homo sapiens	Droplet	Regulator	30765518
LLPS-Hos-2464	Q9NRA8	EIF4ENIF1	ENSG00000184708.17	Homo sapiens	P-body, Stress granule	Regulator	29908710, 17942399, 28965817, 27342281
LLPS-Hos-0340	Q04637	EIF4G1	ENSG00000114867.20	Homo sapiens	Stress granule, Postsynaptic density	Regulator	27430620, 27282465, 27984728, 23547259, 28096475, 30127386
LLPS-Hos-1513	P78344	EIF4G2	ENSG00000110321.16	Homo sapiens	P-body, Stress granule	Client	29395067, 26359986, 29373831, 26777405
LLPS-Hos-0092	O43432	EIF4G3	ENSG00000075151.20	Homo sapiens	Stress granule	Client	29373831
LLPS-Hos-1726	Q15056	EIF4H	ENSG00000106682.14	Homo sapiens	Stress granule	Client	26777405, 29373831
LLPS-Hos-0243	P55010	EIF5	ENSG00000100664.10	Homo sapiens	Stress granule	Regulator	29373831, 18794846
LLPS-Hos-0096	Q9GZV4	EIF5A2	ENSG00000163577.7	Homo sapiens	Nucleolus, Stress granule	Client	15635413, 29373831
LLPS-Hos-2620	Q6IS14	EIF5AL1	ENSG00000253626.3	Homo sapiens	Stress granule	Client	29373831, 19111193
LLPS-Hos-0898	O60841	EIF5B	ENSG00000158417.10	Homo sapiens	Nucleolus, Stress granule	Client	15635413, 26980300, 29373831
LLPS-Hos-1849	P56537	EIF6	ENSG00000242372.7	Homo sapiens	Nucleolus	Client	15635413, 12429849, 19812395
LLPS-Hos-1107	Q9BQ52	ELAC2	ENSG00000006744.18	Homo sapiens	PcG body	Client	27838525
LLPS-Hos-2640	Q15717	ELAVL1	ENSG00000066044.14	Homo sapiens	Nucleolus, P-body, Stress granule, Others	Scaffold	29728455
LLPS-Hos-1583	Q12926	ELAVL2	ENSG00000107105.14	Homo sapiens	P-body, Stress granule	Client	28965817, 29373831, 26777405
LLPS-Hos-1852	Q14576	ELAVL3	ENSG00000196361.9	Homo sapiens	Stress granule	Client	29373831
LLPS-Hos-0052	P26378	ELAVL4	ENSG00000162374.16	Homo sapiens	Stress granule	Client	29373831, 26777405
LLPS-Hos-a877	Q5R3F8	ELFN2	ENSG00000166897.14	Homo sapiens	Postsynaptic density	Client	23071613
LLPS-Hos-a068	Q96JJ3	ELMO2	ENSG00000062598.17	Homo sapiens	Postsynaptic density	Client	23071613
LLPS-Hos-1237	P15502	ELN	ENSG00000049540.16	Homo sapiens	Droplet	Scaffold	29120326, 28507126
LLPS-Hos-0650	Q14241	ELOA	ENSG00000011007.12	Homo sapiens	Nucleolus	Client	15635413
LLPS-Hos-2897	Q8IYF1	ELOA2	ENSG00000206181.5	Homo sapiens	Nuclear speckle, Nucleolus	Client	24127217
LLPS-Hos-5011	Q3SY89	ELOA3B	ENSG00000278674.1	Homo sapiens	Nuclear speckle	Client	24127217
LLPS-Hos-1066	Q9BW60	ELOVL1	ENSG00000066322.14	Homo sapiens	Nucleolus	Client	24127217, 20026476
LLPS-Hos-0704	A1L3X0	ELOVL7	ENSG00000164181.13	Homo sapiens	Nucleolus	Client	20026476
LLPS-Hos-0374	Q6IA86	ELP2	ENSG00000134759.13	Homo sapiens	Stress granule	Client	29373831
LLPS-Hos-a460	Q8N766	EMC1	ENSG00000127463.14	Homo sapiens	Postsynaptic density	Client	23071613
LLPS-Hos-3853	Q15006	EMC2	ENSG00000104412.7	Homo sapiens	Postsynaptic density	Client	23071613
LLPS-Hos-a466	Q5J8M3	EMC4	ENSG00000128463.12	Homo sapiens	Postsynaptic density	Client	23071613
LLPS-Hos-1280	Q92979	EMG1	ENSG00000126749.15	Homo sapiens	Nucleolus	Client	20026476, 19812395, 15635413
LLPS-Hos-0153	P06733	ENO1	ENSG00000074800.15	Homo sapiens	Nucleolus, Postsynaptic density	Client	26980300, 23071613
LLPS-Hos-2565	P09104	ENO2	ENSG00000111674.8	Homo sapiens	Nucleolus, Centrosome/Spindle pole body, Postsynaptic density	Client	26980300, 1397098, 23071613
LLPS-Hos-2046	P13929	ENO3	ENSG00000108515.17	Homo sapiens	Nucleolus, Postsynaptic density	Client	26980300, 23071613
LLPS-Hos-2528	Q8TC92	ENOX1	ENSG00000120658.13	Homo sapiens	Paraspeckle	Client	24127217
LLPS-Hos-a838	Q6UWR7	ENPP6	ENSG00000164303.10	Homo sapiens	Postsynaptic density	Client	23071613
LLPS-Hos-0260	P49961	ENTPD1	ENSG00000138185.19	Homo sapiens	Stress granule	Client	29373831
LLPS-Hos-1647	Q09472	EP300	ENSG00000100393.12	Homo sapiens	PML nuclear body, Stress granule	Regulator	15331439, 18794846
LLPS-Hos-0034	P11171	EPB41	ENSG00000159023.21	Homo sapiens	Centrosome/Spindle pole body, Postsynaptic density	Client	9128242, 9207085, 9834247, 15564380, 23071613
LLPS-Hos-3818	O43491	EPB41L2	ENSG00000079819.18	Homo sapiens	Postsynaptic density	Client	23071613
LLPS-Hos-a137	Q9Y2J2	EPB41L3	ENSG00000082397.17	Homo sapiens	Postsynaptic density	Client	23071613
LLPS-Hos-a879	P16452	EPB42	ENSG00000166947.13	Homo sapiens	Postsynaptic density	Client	23071613
LLPS-Hos-a355	P54764	EPHA4	ENSG00000116106.11	Homo sapiens	Postsynaptic density	Client	23071613
LLPS-Hos-a489	P01588	EPO	ENSG00000130427.2	Homo sapiens	Postsynaptic density	Client	23071613
LLPS-Hos-2695	P58107	EPPK1	ENSG00000261150.2	Homo sapiens	Stress granule	Client	26777405
LLPS-Hos-a567	P07814	EPRS	ENSG00000136628.17	Homo sapiens	Postsynaptic density	Client	23071613
LLPS-Hos-3646	Q9UBC2	EPS15L1	ENSG00000127527.13	Homo sapiens	Postsynaptic density	Client	23071613
LLPS-Hos-a413	P11678	EPX	ENSG00000121053.5	Homo sapiens	Postsynaptic density	Client	23071613
LLPS-Hos-0021	O75616	ERAL1	ENSG00000132591.11	Homo sapiens	Mitochondrial RNA granule	Client	28082677, 28285835
LLPS-Hos-4520	Q96RT1	ERBIN	ENSG00000112851.14	Homo sapiens	Postsynaptic density	Client	23071613
LLPS-Hos-a138	Q8IUD2	ERC1	ENSG00000082805.19	Homo sapiens	Postsynaptic density	Client	23071613
LLPS-Hos-a1077	O15083	ERC2	ENSG00000187672.12	Homo sapiens	Postsynaptic density	Client	23071613
LLPS-Hos-1184	P18074	ERCC2	ENSG00000104884.15	Homo sapiens	Nucleolus	Client	15635413
LLPS-Hos-0817	P84090	ERH	ENSG00000100632.10	Homo sapiens	Nuclear speckle	Regulator	24015320
LLPS-Hos-a277	O75477	ERLIN1	ENSG00000107566.13	Homo sapiens	Postsynaptic density	Client	23071613
LLPS-Hos-4442	O94905	ERLIN2	ENSG00000147475.15	Homo sapiens	Postsynaptic density	Client	23071613
LLPS-Hos-2558	Q9BS26	ERP44	ENSG00000023318.7	Homo sapiens	Stress granule	Regulator	18794846
LLPS-Hos-2526	Q9H501	ESF1	ENSG00000089048.14	Homo sapiens	Nucleolus	Client	15635413, 19812395
LLPS-Hos-1632	Q14674	ESPL1	ENSG00000135476.11	Homo sapiens	Centrosome/Spindle pole body	Client	12672959
LLPS-Hos-4058	P03372	ESR1	ENSG00000091831.23	Homo sapiens	Droplet	Regulator	30449618
LLPS-Hos-0770	Q9BSJ8	ESYT1	ENSG00000139641.12	Homo sapiens	Nucleolus, Stress granule, Postsynaptic density	Client	26980300, 29373831, 23071613
LLPS-Hos-1422	A0FGR8	ESYT2	ENSG00000117868.15	Homo sapiens	Nucleolus, Postsynaptic density	Client	26980300, 23071613
LLPS-Hos-0402	A0FGR9	ESYT3	ENSG00000158220.13	Homo sapiens	Nucleolus	Client	26980300
LLPS-Hos-1762	P62495	ETF1	ENSG00000120705.12	Homo sapiens	Nucleolus, P-body, Stress granule	Regulator	26980300, 18794846
LLPS-Hos-1542	P13804	ETFA	ENSG00000140374.15	Homo sapiens	Nucleolus	Client	26980300
LLPS-Hos-1806	O60447	EVI5	ENSG00000067208.14	Homo sapiens	Centrosome/Spindle pole body	Client	16033705, 16764853
LLPS-Hos-a1089	Q9UI08	EVL	ENSG00000196405.12	Homo sapiens	Postsynaptic density	Client	23071613
LLPS-Hos-0808	Q01844	EWSR1	ENSG00000182944.17	Homo sapiens	Droplet, Nucleolus, Centrosome/Spindle pole body, Stress granule	Scaffold	29961577, 24267890
LLPS-Hos-a162	Q9NV70	EXOC1	ENSG00000090989.17	Homo sapiens	Postsynaptic density	Client	23071613
LLPS-Hos-a329	Q96KP1	EXOC2	ENSG00000112685.13	Homo sapiens	Postsynaptic density	Client	23071613
LLPS-Hos-a1008	O60645	EXOC3	ENSG00000180104.15	Homo sapiens	Postsynaptic density	Client	23071613
LLPS-Hos-4869	Q96A65	EXOC4	ENSG00000131558.14	Homo sapiens	Postsynaptic density	Client	23071613
LLPS-Hos-a091	O00471	EXOC5	ENSG00000070367.15	Homo sapiens	Postsynaptic density	Client	23071613
LLPS-Hos-a589	Q8TAG9	EXOC6	ENSG00000138190.16	Homo sapiens	Postsynaptic density	Client	23071613
LLPS-Hos-a642	Q9Y2D4	EXOC6B	ENSG00000144036.15	Homo sapiens	Postsynaptic density	Client	23071613
LLPS-Hos-1119	Q9UPT5	EXOC7	ENSG00000182473.21	Homo sapiens	Postsynaptic density	Client	23071613
LLPS-Hos-a369	Q8IYI6	EXOC8	ENSG00000116903.7	Homo sapiens	Postsynaptic density	Client	23071613
LLPS-Hos-0013	Q9Y3B2	EXOSC1	ENSG00000171311.12	Homo sapiens	Nucleolus	Client	20026476, 15635413
LLPS-Hos-1974	Q01780	EXOSC10	ENSG00000171824.13	Homo sapiens	Nucleolus	Client	15635413, 20026476, 12429849
LLPS-Hos-0582	Q13868	EXOSC2	ENSG00000130713.15	Homo sapiens	Nucleolus	Client	20026476, 15635413, 19812395
LLPS-Hos-0545	Q9NQT5	EXOSC3	ENSG00000107371.12	Homo sapiens	Nucleolus	Client	20026476, 19812395, 15635413
LLPS-Hos-0430	Q9NPD3	EXOSC4	ENSG00000178896.8	Homo sapiens	Nucleolus	Client	12429849, 19812395, 15635413, 20026476
LLPS-Hos-1431	Q9NQT4	EXOSC5	ENSG00000077348.8	Homo sapiens	Nucleolus	Client	15635413, 20026476
LLPS-Hos-0759	Q5RKV6	EXOSC6	ENSG00000223496.2	Homo sapiens	Nucleolus	Client	19812395, 20026476
LLPS-Hos-0927	Q15024	EXOSC7	ENSG00000075914.12	Homo sapiens	Nucleolus	Client	20026476, 12429849, 15635413
LLPS-Hos-0433	Q96B26	EXOSC8	ENSG00000120699.12	Homo sapiens	Nucleolus	Client	15635413, 20026476, 19812395
LLPS-Hos-1719	Q06265	EXOSC9	ENSG00000123737.12	Homo sapiens	Nucleolus	Client	20026476, 15635413
LLPS-Hos-2665	Q99502	EYA1	ENSG00000104313.18	Homo sapiens	P-body	Regulator	18794846
LLPS-Hos-2983	P15311	EZR	ENSG00000092820.17	Homo sapiens	Postsynaptic density	Client	23071613
LLPS-Hos-2744	P12259	F5	ENSG00000198734.10	Homo sapiens	Nucleolus	Client	26980300
LLPS-Hos-1239	P00451	F8	ENSG00000185010.14	Homo sapiens	Nucleolus	Client	26980300
LLPS-Hos-a377	O00519	FAAH	ENSG00000117480.15	Homo sapiens	Postsynaptic density	Client	23071613
LLPS-Hos-a416	P05413	FABP3	ENSG00000121769.7	Homo sapiens	Postsynaptic density	Client	23071613
LLPS-Hos-0956	Q01469	FABP5	ENSG00000164687.10	Homo sapiens	Nucleolus, P-body, Stress granule	Client	12429849, 28965817, 29373831
LLPS-Hos-a840	O15540	FABP7	ENSG00000164434.11	Homo sapiens	Postsynaptic density	Client	23071613
LLPS-Hos-0475	Q6P587	FAHD1	ENSG00000180185.11	Homo sapiens	Nucleolus	Client	26980300
LLPS-Hos-4323	O95990	FAM107A	ENSG00000168309.17	Homo sapiens	Postsynaptic density	Client	23071613
LLPS-Hos-2634	Q9BQ89	FAM110A	ENSG00000125898.12	Homo sapiens	Centrosome/Spindle pole body	Client	17499476
LLPS-Hos-2728	Q8TC76	FAM110B	ENSG00000169122.11	Homo sapiens	Centrosome/Spindle pole body	Client	17499476
LLPS-Hos-2619	Q1W6H9	FAM110C	ENSG00000184731.5	Homo sapiens	Centrosome/Spindle pole body	Client	17499476
LLPS-Hos-1534	Q9BPY3	FAM118B	ENSG00000197798.8	Homo sapiens	Cajal body	Regulator	24569877
LLPS-Hos-0487	Q9NZB2	FAM120A	ENSG00000048828.16	Homo sapiens	P-body, Stress granule	Client	29395067, 28965817, 29373831, 26777405
LLPS-Hos-2326	Q9NX05	FAM120C	ENSG00000184083.11	Homo sapiens	P-body, Stress granule	Client	29395067, 29373831
LLPS-Hos-3552	Q5BKY9	FAM133B	ENSG00000234545.7	Homo sapiens	Nucleolus	Client	15635413
LLPS-Hos-4177	Q96C01	FAM136A	ENSG00000035141.7	Homo sapiens	Nucleolus	Client	15635413
LLPS-Hos-2115	Q3B820	FAM161A	ENSG00000170264.12	Homo sapiens	Centrosome/Spindle pole body	Client	21399614, 22791751
LLPS-Hos-1991	Q92567	FAM168A	ENSG00000054965.10	Homo sapiens	Stress granule	Client	29373831
LLPS-Hos-1566	A1KXE4	FAM168B	ENSG00000152102.17	Homo sapiens	Stress granule	Client	29373831
LLPS-Hos-a687	Q5VUB5	FAM171A1	ENSG00000148468.16	Homo sapiens	Postsynaptic density	Client	23071613
LLPS-Hos-2652	Q9GZU8	FAM192A	ENSG00000172775.16	Homo sapiens	Cajal body	Client	29934401
LLPS-Hos-0133	P78312	FAM193A	ENSG00000125386.15	Homo sapiens	P-body, Stress granule	Client	29395067
LLPS-Hos-2097	Q96PV7	FAM193B	ENSG00000146067.15	Homo sapiens	Stress granule	Client	29373831
LLPS-Hos-1811	Q9H8W3	FAM204A	ENSG00000165669.13	Homo sapiens	Nucleolus	Client	24127217
LLPS-Hos-1362	Q9NSI2	FAM207A	ENSG00000160256.12	Homo sapiens	Nucleolus	Client	15635413, 20026476
LLPS-Hos-a930	Q96D05	FAM241B	ENSG00000171224.8	Homo sapiens	Postsynaptic density	Client	23071613
LLPS-Hos-a1101	Q9H0Q0	FAM49A	ENSG00000197872.11	Homo sapiens	Postsynaptic density	Client	23071613
LLPS-Hos-a730	Q9NUQ9	FAM49B	ENSG00000153310.19	Homo sapiens	Postsynaptic density	Client	23071613
LLPS-Hos-1668	Q14320	FAM50A	ENSG00000071859.14	Homo sapiens	Nucleolus	Client	19812395
LLPS-Hos-2601	Q6NSI3	FAM53A	ENSG00000174137.12	Homo sapiens	Paraspeckle	Client	24127217
LLPS-Hos-1967	Q14153	FAM53B	ENSG00000189319.13	Homo sapiens	Paraspeckle	Client	24127217
LLPS-Hos-2568	Q5HYJ3	FAM76B	ENSG00000077458.12	Homo sapiens	Nuclear speckle	Client	27018871, 24127217
LLPS-Hos-0459	Q6ZRV2	FAM83H	ENSG00000180921.6	Homo sapiens	Nuclear speckle	Client	27681590
LLPS-Hos-0961	Q8NCA5	FAM98A	ENSG00000119812.18	Homo sapiens	Stress granule	Regulator	29373831, 29992460
LLPS-Hos-0722	Q52LJ0	FAM98B	ENSG00000171262.11	Homo sapiens	Nucleolus, Stress granule	Client	15635413, 26777405
LLPS-Hos-2775	Q8IZU0	FAM9B	ENSG00000177138.15	Homo sapiens	Nucleolus	Client	24127217
LLPS-Hos-0208	O15360	FANCA	ENSG00000187741.14	Homo sapiens	Centrosome/Spindle pole body	Client	23806870
LLPS-Hos-1404	Q9BXW9	FANCD2	ENSG00000144554.10	Homo sapiens	Nuclear speckle, PML nuclear body	Regulator	29030393
LLPS-Hos-1673	Q9NVI1	FANCI	ENSG00000140525.17	Homo sapiens	Nuclear speckle, Nucleolus	Regulator	29030393
LLPS-Hos-a727	Q9Y4F1	FARP1	ENSG00000152767.16	Homo sapiens	Postsynaptic density	Client	23071613
LLPS-Hos-a1002	Q9Y285	FARSA	ENSG00000179115.10	Homo sapiens	Postsynaptic density	Client	23071613
LLPS-Hos-1172	Q9NSD9	FARSB	ENSG00000116120.9	Homo sapiens	Nucleolus, Postsynaptic density	Client	15635413, 23071613
LLPS-Hos-a913	P49327	FASN	ENSG00000169710.8	Homo sapiens	Postsynaptic density	Client	23071613
LLPS-Hos-2417	Q14296	FASTK	ENSG00000164896.19	Homo sapiens	Stress granule, Mitochondrial RNA granule	Client	26777405, 29373831, 28082677, 27789713, 26953349, 25704814
LLPS-Hos-2757	Q53R41	FASTKD1	ENSG00000138399.17	Homo sapiens	Mitochondrial RNA granule	Client	28082677
LLPS-Hos-2844	Q9NYY8	FASTKD2	ENSG00000118246.13	Homo sapiens	Mitochondrial RNA granule	Client	25683715, 27789713, 28082677, 26953349
LLPS-Hos-1771	Q7L8L6	FASTKD5	ENSG00000215251.3	Homo sapiens	Mitochondrial RNA granule	Client	29932989, 26953349, 27789713
LLPS-Hos-0245	P35544	FAU	ENSG00000149806.10	Homo sapiens	P-body, Stress granule	Regulator	18794846
LLPS-Hos-1682	P22087	FBL	ENSG00000105202.8	Homo sapiens	Cajal body, Nucleolus, P-body, Stress granule	Client	28884683, 20026476, 19812395, 15635413, 12429849, 28965817, 26777405
LLPS-Hos-0781	Q9HCM7	FBRSL1	ENSG00000112787.13	Homo sapiens	P-body, Stress granule	Client	29395067
LLPS-Hos-1176	Q96ME1	FBXL18	ENSG00000155034.18	Homo sapiens	Nuclear speckle	Client	24127217
LLPS-Hos-a362	Q9UK22	FBXO2	ENSG00000116661.10	Homo sapiens	Postsynaptic density	Client	23071613
LLPS-Hos-a819	Q8TF61	FBXO41	ENSG00000163013.11	Homo sapiens	Postsynaptic density	Client	23071613
LLPS-Hos-2431	Q9UKB1	FBXW11	ENSG00000072803.17	Homo sapiens	P-body	Regulator	25900982
LLPS-Hos-0622	Q9Y324	FCF1	ENSG00000119616.11	Homo sapiens	Nucleolus	Client	20026476, 19812395, 15635413
LLPS-Hos-3861	P14324	FDPS	ENSG00000160752.14	Homo sapiens	Postsynaptic density	Client	23071613
LLPS-Hos-0295	P39748	FEN1	ENSG00000168496.3	Homo sapiens	Nucleolus, P-body	Regulator	15635413, 18794846
LLPS-Hos-2551	Q99689	FEZ1	ENSG00000149557.13	Homo sapiens	Centrosome/Spindle pole body	Client	19924516
LLPS-Hos-a938	P02675	FGB	ENSG00000171564.11	Homo sapiens	Postsynaptic density	Client	23071613
LLPS-Hos-0996	O15520	FGF10	ENSG00000070193.4	Homo sapiens	Stress granule	Regulator	18794846
LLPS-Hos-1452	P09038	FGF2	ENSG00000138685.15	Homo sapiens	Postsynaptic density	Client	23071613
LLPS-Hos-0889	Q9GZV9	FGF23	ENSG00000118972.2	Homo sapiens	Stress granule	Regulator	18794846
LLPS-Hos-2506	P11362	FGFR1	ENSG00000077782.20	Homo sapiens	Nuclear speckle, Nucleolus, Centrosome/Spindle pole body	Client	15207352, 26980300, 18412956
LLPS-Hos-0437	O95684	FGFR1OP	ENSG00000213066.12	Homo sapiens	Centrosome/Spindle pole body	Client	16314388, 20861314
LLPS-Hos-0305	P21802	FGFR2	ENSG00000066468.22	Homo sapiens	Nucleolus	Client	26980300
LLPS-Hos-1730	P22607	FGFR3	ENSG00000068078.18	Homo sapiens	Nucleolus	Client	26980300
LLPS-Hos-0106	P22455	FGFR4	ENSG00000160867.14	Homo sapiens	Nucleolus	Client	26980300
LLPS-Hos-a936	P02679	FGG	ENSG00000171557.16	Homo sapiens	Postsynaptic density	Client	23071613
LLPS-Hos-a167	P07954	FH	ENSG00000091483.6	Homo sapiens	Postsynaptic density	Client	23071613
LLPS-Hos-0000	Q13642	FHL1	ENSG00000022267.16	Homo sapiens	Stress granule	Client	29373831
LLPS-Hos-0890	Q14192	FHL2	ENSG00000115641.18	Homo sapiens	Stress granule	Client	26777405
LLPS-Hos-0478	Q5HY92	FIGN	ENSG00000182263.13	Homo sapiens	Centrosome/Spindle pole body	Client	22672901
LLPS-Hos-0667	Q6UN15	FIP1L1	ENSG00000145216.15	Homo sapiens	Histone locus body	Regulator	26909464
LLPS-Hos-a395	Q5T1M5	FKBP15	ENSG00000119321.8	Homo sapiens	Postsynaptic density	Client	23071613
LLPS-Hos-3438	P68106	FKBP1B	ENSG00000119782.13	Homo sapiens	Postsynaptic density	Client	23071613
LLPS-Hos-3521	Q02790	FKBP4	ENSG00000004478.7	Homo sapiens	Postsynaptic density	Client	23071613
LLPS-Hos-a262	Q14318	FKBP8	ENSG00000105701.15	Homo sapiens	Postsynaptic density	Client	23071613
LLPS-Hos-1376	Q01543	FLI1	ENSG00000151702.16	Homo sapiens	P-body, Stress granule	Regulator	18794846
LLPS-Hos-1312	Q13045	FLII	ENSG00000177731.15	Homo sapiens	Nucleolus, Postsynaptic density	Client	20026476, 23071613
LLPS-Hos-1289	P21333	FLNA	ENSG00000196924.15	Homo sapiens	Droplet, Postsynaptic density	Regulator	28202730
LLPS-Hos-2745	O75369	FLNB	ENSG00000136068.14	Homo sapiens	Droplet, Stress granule	Regulator	28202730
LLPS-Hos-2685	Q14315	FLNC	ENSG00000128591.15	Homo sapiens	Nucleolus	Client	15635413
LLPS-Hos-a576	O75955	FLOT1	ENSG00000137312.14	Homo sapiens	Postsynaptic density	Client	23071613
LLPS-Hos-a509	Q14254	FLOT2	ENSG00000132589.15	Homo sapiens	Postsynaptic density	Client	23071613
LLPS-Hos-5009	Q96HJ9	FMC1	ENSG00000269955.2	Homo sapiens	Stress granule	Client	26777405
LLPS-Hos-a753	Q9NZ56	FMN2	ENSG00000155816.19	Homo sapiens	Postsynaptic density	Client	23071613
LLPS-Hos-a1047	O95466	FMNL1	ENSG00000184922.13	Homo sapiens	Postsynaptic density	Client	23071613
LLPS-Hos-a774	Q96PY5	FMNL2	ENSG00000157827.19	Homo sapiens	Postsynaptic density	Client	23071613
LLPS-Hos-3178	Q8IVF7	FMNL3	ENSG00000161791.13	Homo sapiens	Postsynaptic density	Client	23071613
LLPS-Hos-2426	Q06787	FMR1	ENSG00000102081.14	Homo sapiens	Droplet, Cajal body, Neuronal granule, P-body, Stress granule, Others	Scaffold	30765518, 28306503
LLPS-Hos-a884	Q9H479	FN3K	ENSG00000167363.13	Homo sapiens	Postsynaptic density	Client	23071613
LLPS-Hos-2785	Q53EP0	FNDC3B	ENSG00000075420.12	Homo sapiens	P-body, Stress granule	Client	29395067, 26777405
LLPS-Hos-0492	Q8TF40	FNIP1	ENSG00000217128.11	Homo sapiens	Centrosome/Spindle pole body	Client	23784378
LLPS-Hos-0281	P14207	FOLR2	ENSG00000165457.13	Homo sapiens	P-body	Regulator	18794846
LLPS-Hos-1304	Q96NB1	FOPNL	ENSG00000133393.12	Homo sapiens	Centrosome/Spindle pole body	Client	21399614, 20551181
LLPS-Hos-2145	P01100	FOS	ENSG00000170345.9	Homo sapiens	Paraspeckle	Client	24127217
LLPS-Hos-2802	P15407	FOSL1	ENSG00000175592.8	Homo sapiens	Others	Client	24127217
LLPS-Hos-0750	P15408	FOSL2	ENSG00000075426.11	Homo sapiens	PML nuclear body	Client	24127217
LLPS-Hos-1523	O75593	FOXH1	ENSG00000160973.7	Homo sapiens	P-body, Stress granule	Client	19111193
LLPS-Hos-1712	Q14331	FRG1	ENSG00000109536.11	Homo sapiens	Nucleolus	Client	15635413
LLPS-Hos-2539	Q9BZ67	FRMD8	ENSG00000126391.13	Homo sapiens	Nuclear speckle	Client	24127217
LLPS-Hos-4368	O94915	FRYL	ENSG00000075539.14	Homo sapiens	Postsynaptic density	Client	23071613
LLPS-Hos-2815	Q5H9T9	FSCB	ENSG00000189139.5	Homo sapiens	Nucleolus	Client	19812395
LLPS-Hos-0115	Q16658	FSCN1	ENSG00000075618.17	Homo sapiens	Stress granule, Postsynaptic density	Client	26777405, 23071613
LLPS-Hos-0649	Q9BTV5	FSD1	ENSG00000105255.10	Homo sapiens	Centrosome/Spindle pole body, Postsynaptic density	Client	12154070, 23071613
LLPS-Hos-1678	O95954	FTCD	ENSG00000160282.13	Homo sapiens	Centrosome/Spindle pole body	Client	16534631
LLPS-Hos-a896	P02794	FTH1	ENSG00000167996.15	Homo sapiens	Postsynaptic density	Client	23071613
LLPS-Hos-0524	Q8IY81	FTSJ3	ENSG00000108592.16	Homo sapiens	Nucleolus, Stress granule	Client	19812395, 20026476, 12429849, 24127217, 15635413, 26777405
LLPS-Hos-1564	Q96AE4	FUBP1	ENSG00000162613.16	Homo sapiens	Stress granule	Client	29373831
LLPS-Hos-1436	Q96I24	FUBP3	ENSG00000107164.15	Homo sapiens	P-body, Stress granule	Client	29395067, 29373831, 26777405
LLPS-Hos-1390	P35637	FUS	ENSG00000089280.18	Homo sapiens	Droplet, DNA damage foci, Gemini of cajal body, Nuclear speckle, Nucleolus, Paraspeckle, P-body, Stress granule, Others	Scaffold	28657719, 24267890, 28942918, 29677513, 29961577, 29677515, 28306503, 28790177, 26455390, 29650702, 28041848
LLPS-Hos-1714	P51114	FXR1	ENSG00000114416.17	Homo sapiens	P-body, Stress granule	Client	28965817, 29395067, 29373831, 26777405, 26556863
LLPS-Hos-2553	P51116	FXR2	ENSG00000129245.11	Homo sapiens	P-body, Stress granule, Postsynaptic density	Client	29395067, 28965817, 26777405, 29373831, 23071613
LLPS-Hos-0631	P06241	FYN	ENSG00000010810.17	Homo sapiens	Droplet, Nucleolus, Centrosome/Spindle pole body, Postsynaptic density	Scaffold	30397184
LLPS-Hos-0173	Q96QD9	FYTTD1	ENSG00000122068.12	Homo sapiens	Nuclear speckle	Client	24127217
LLPS-Hos-1274	Q14332	FZD2	ENSG00000180340.6	Homo sapiens	Stress granule	Regulator	18794846
LLPS-Hos-2823	Q9H461	FZD8	ENSG00000177283.7	Homo sapiens	Stress granule	Regulator	18794846
LLPS-Hos-1906	Q9UM11	FZR1	ENSG00000105325.13	Homo sapiens	Centrosome/Spindle pole body	Client	12560341
LLPS-Hos-0862	Q13283	G3BP1	ENSG00000145907.14	Homo sapiens	Neuronal granule, P-body, Stress granule, Others	Scaffold	29728455
LLPS-Hos-0367	Q9UN86	G3BP2	ENSG00000138757.14	Homo sapiens	P-body, Stress granule	Regulator	29395067, 27022092, 27920254, 27783669
LLPS-Hos-4546	P11413	G6PD	ENSG00000160211.17	Homo sapiens	Postsynaptic density	Client	23071613
LLPS-Hos-2129	P60520	GABARAPL2	ENSG00000034713.7	Homo sapiens	Stress granule, Postsynaptic density	Client	29373831, 23071613
LLPS-Hos-a1136	Q9UBS5	GABBR1	ENSG00000204681.10	Homo sapiens	Postsynaptic density	Client	23071613
LLPS-Hos-a573	O75899	GABBR2	ENSG00000136928.6	Homo sapiens	Postsynaptic density	Client	23071613
LLPS-Hos-a040	P14867	GABRA1	ENSG00000022355.16	Homo sapiens	Postsynaptic density	Client	23071613
LLPS-Hos-a296	P48169	GABRA4	ENSG00000109158.10	Homo sapiens	Postsynaptic density	Client	23071613
LLPS-Hos-a1001	O14976	GAK	ENSG00000178950.16	Homo sapiens	Postsynaptic density	Client	23071613
LLPS-Hos-2144	P22466	GAL	ENSG00000069482.6	Homo sapiens	Others	Client	24127217
LLPS-Hos-0958	Q14697	GANAB	ENSG00000089597.17	Homo sapiens	Nucleolus	Client	26980300
LLPS-Hos-2575	Q8TET4	GANC	ENSG00000214013.9	Homo sapiens	Nucleolus	Client	26980300
LLPS-Hos-a946	P17677	GAP43	ENSG00000172020.12	Homo sapiens	Postsynaptic density	Client	23071613
LLPS-Hos-0867	P04406	GAPDH	ENSG00000111640.14	Homo sapiens	Nucleolus, P-body, Postsynaptic density	Client	15635413, 26980300, 20962086, 23071613
LLPS-Hos-a853	Q14C86	GAPVD1	ENSG00000165219.21	Homo sapiens	Postsynaptic density	Client	23071613
LLPS-Hos-0993	Q9NY12	GAR1	ENSG00000109534.16	Homo sapiens	Nucleolus	Client	15635413, 20026476, 19812395
LLPS-Hos-1252	P41250	GARS	ENSG00000106105.13	Homo sapiens	Nucleolus	Client	26980300
LLPS-Hos-4325	O60861	GAS7	ENSG00000007237.18	Homo sapiens	Postsynaptic density	Client	23071613
LLPS-Hos-1687	P15976	GATA1	ENSG00000102145.13	Homo sapiens	Paraspeckle	Client	24127217
LLPS-Hos-2668	P0DPI2	GATD3A	ENSG00000280071.3	Homo sapiens	Stress granule	Client	29373831
LLPS-Hos-1735	P32455	GBP1	ENSG00000117228.9	Homo sapiens	P-body	Regulator	18794846
LLPS-Hos-2561	P32456	GBP2	ENSG00000162645.12	Homo sapiens	Stress granule	Client	29373831
LLPS-Hos-2786	P28676	GCA	ENSG00000115271.10	Homo sapiens	Stress granule	Client	29373831
LLPS-Hos-0048	Q92616	GCN1	ENSG00000089154.10	Homo sapiens	Nucleolus	Client	15635413
LLPS-Hos-a235	Q8TB36	GDAP1	ENSG00000104381.12	Homo sapiens	Postsynaptic density	Client	23071613
LLPS-Hos-a438	Q96MZ0	GDAP1L1	ENSG00000124194.16	Homo sapiens	Postsynaptic density	Client	23071613
LLPS-Hos-2773	P31150	GDI1	ENSG00000203879.11	Homo sapiens	Postsynaptic density	Client	23071613
LLPS-Hos-1171	P50395	GDI2	ENSG00000057608.16	Homo sapiens	Centrosome/Spindle pole body, Postsynaptic density	Client	8575461, 15166316, 8575461, 23071613
LLPS-Hos-2600	O14893	GEMIN2	ENSG00000092208.17	Homo sapiens	Gemini of cajal body	Regulator	25052091
LLPS-Hos-2195	P57678	GEMIN4	ENSG00000179409.10	Homo sapiens	Gemini of cajal body	Regulator	25052091
LLPS-Hos-2004	Q8TEQ6	GEMIN5	ENSG00000082516.8	Homo sapiens	Gemini of cajal body	Regulator	25052091
LLPS-Hos-2584	Q8WXD5	GEMIN6	ENSG00000152147.10	Homo sapiens	Gemini of cajal body	Regulator	25052091
LLPS-Hos-0881	Q9H840	GEMIN7	ENSG00000142252.10	Homo sapiens	Gemini of cajal body, Stress granule	Regulator	25052091
LLPS-Hos-0980	Q9NWZ8	GEMIN8	ENSG00000046647.13	Homo sapiens	Gemini of cajal body	Regulator	23255347
LLPS-Hos-1658	Q17RS7	GEN1	ENSG00000178295.14	Homo sapiens	Centrosome/Spindle pole body	Client	23166748
LLPS-Hos-a498	P14136	GFAP	ENSG00000131095.12	Homo sapiens	Postsynaptic density	Client	23071613
LLPS-Hos-1081	Q96RP9	GFM1	ENSG00000168827.14	Homo sapiens	Nucleolus	Client	26980300
LLPS-Hos-0049	Q06210	GFPT1	ENSG00000198380.12	Homo sapiens	Stress granule	Client	26777405
LLPS-Hos-a447	Q9NZ52	GGA3	ENSG00000125447.17	Homo sapiens	Postsynaptic density	Client	23071613
LLPS-Hos-2146	O75420	GIGYF1	ENSG00000146830.10	Homo sapiens	Stress granule	Client	29373831
LLPS-Hos-2510	Q6Y7W6	GIGYF2	ENSG00000204120.14	Homo sapiens	P-body, Stress granule	Client	29395067, 29373831
LLPS-Hos-1433	Q96F15	GIMAP5	ENSG00000196329.11	Homo sapiens	Centrosome/Spindle pole body	Client	12925764
LLPS-Hos-1755	O14908	GIPC1	ENSG00000123159.15	Homo sapiens	Stress granule, Postsynaptic density	Regulator	18794846
LLPS-Hos-1786	Q9Y2X7	GIT1	ENSG00000108262.15	Homo sapiens	Centrosome/Spindle pole body, Postsynaptic density	Client	16246726, 23071613
LLPS-Hos-a1120	P32189	GK	ENSG00000198814.12	Homo sapiens	Postsynaptic density	Client	23071613
LLPS-Hos-1209	Q53GS7	GLE1	ENSG00000119392.14	Homo sapiens	P-body, Stress granule	Regulator	29395067, 25694449
LLPS-Hos-a159	Q92896	GLG1	ENSG00000090863.11	Homo sapiens	Postsynaptic density	Client	23071613
LLPS-Hos-a420	Q9H4G4	GLIPR2	ENSG00000122694.15	Homo sapiens	Postsynaptic density	Client	23071613
LLPS-Hos-0358	Q04760	GLO1	ENSG00000124767.6	Homo sapiens	Stress granule	Client	29373831
LLPS-Hos-4161	Q9HC38	GLOD4	ENSG00000167699.13	Homo sapiens	Postsynaptic density	Client	23071613
LLPS-Hos-1676	O76003	GLRX3	ENSG00000108010.11	Homo sapiens	Nucleolus, Stress granule	Client	26980300, 29373831
LLPS-Hos-a350	O94925	GLS	ENSG00000115419.12	Homo sapiens	Postsynaptic density	Client	23071613
LLPS-Hos-a1024	P49448	GLUD2	ENSG00000182890.4	Homo sapiens	Postsynaptic density	Client	23071613
LLPS-Hos-2948	P15104	GLUL	ENSG00000135821.18	Homo sapiens	Postsynaptic density	Client	23071613
LLPS-Hos-2696	O75496	GMNN	ENSG00000112312.9	Homo sapiens	Centrosome/Spindle pole body	Client	18798731
LLPS-Hos-a146	P29992	GNA11	ENSG00000088256.8	Homo sapiens	Postsynaptic density	Client	23071613
LLPS-Hos-a406	Q14344	GNA13	ENSG00000120063.9	Homo sapiens	Postsynaptic density	Client	23071613
LLPS-Hos-a757	O95837	GNA14	ENSG00000156049.6	Homo sapiens	Postsynaptic density	Client	23071613
LLPS-Hos-0578	P63096	GNAI1	ENSG00000127955.16	Homo sapiens	Centrosome/Spindle pole body, Postsynaptic density	Client	17635935, 23071613
LLPS-Hos-1924	P04899	GNAI2	ENSG00000114353.16	Homo sapiens	Centrosome/Spindle pole body, Postsynaptic density	Client	17635935, 23071613
LLPS-Hos-1538	P08754	GNAI3	ENSG00000065135.10	Homo sapiens	Centrosome/Spindle pole body, Postsynaptic density	Client	17635935, 23071613
LLPS-Hos-a144	P09471	GNAO1	ENSG00000087258.14	Homo sapiens	Postsynaptic density	Client	23071613
LLPS-Hos-a758	P50148	GNAQ	ENSG00000156052.10	Homo sapiens	Postsynaptic density	Client	23071613
LLPS-Hos-a145	Q5JWF2	GNAS	ENSG00000087460.24	Homo sapiens	Postsynaptic density	Client	23071613
LLPS-Hos-a465	P19086	GNAZ	ENSG00000128266.8	Homo sapiens	Postsynaptic density	Client	23071613
LLPS-Hos-a123	P62873	GNB1	ENSG00000078369.17	Homo sapiens	Postsynaptic density	Client	23071613
LLPS-Hos-0314	P62879	GNB2	ENSG00000172354.9	Homo sapiens	Stress granule	Client	26777405
LLPS-Hos-a338	Q9HAV0	GNB4	ENSG00000114450.9	Homo sapiens	Postsynaptic density	Client	23071613
LLPS-Hos-a089	O14775	GNB5	ENSG00000069966.18	Homo sapiens	Postsynaptic density	Client	23071613
LLPS-Hos-2183	Q9UBI6	GNG12	ENSG00000172380.5	Homo sapiens	Stress granule, Postsynaptic density	Regulator	18794846
LLPS-Hos-a1066	P59768	GNG2	ENSG00000186469.8	Homo sapiens	Postsynaptic density	Client	23071613
LLPS-Hos-a808	P63215	GNG3	ENSG00000162188.5	Homo sapiens	Postsynaptic density	Client	23071613
LLPS-Hos-a1134	P36915	GNL1	ENSG00000204590.12	Homo sapiens	Postsynaptic density	Client	23071613
LLPS-Hos-1141	Q13823	GNL2	ENSG00000134697.12	Homo sapiens	Droplet, Nucleolus	Scaffold	30981631
LLPS-Hos-0628	Q9BVP2	GNL3	ENSG00000163938.16	Homo sapiens	Nucleolus	Client	12429849, 15635413, 24127217, 19812395, 20026476
LLPS-Hos-0850	Q9NVN8	GNL3L	ENSG00000130119.15	Homo sapiens	Nucleolus	Client	15635413
LLPS-Hos-a370	O15228	GNPAT	ENSG00000116906.12	Homo sapiens	Postsynaptic density	Client	23071613
LLPS-Hos-1723	P46926	GNPDA1	ENSG00000113552.15	Homo sapiens	P-body	Regulator	18794846
LLPS-Hos-2499	Q08379	GOLGA2	ENSG00000167110.17	Homo sapiens	Stress granule	Client	29373831
LLPS-Hos-2394	Q13439	GOLGA4	ENSG00000144674.16	Homo sapiens	Centrosome/Spindle pole body	Client	18394601
LLPS-Hos-a749	Q2TAP0	GOLGA7B	ENSG00000155265.10	Homo sapiens	Postsynaptic density	Client	23071613
LLPS-Hos-1419	Q14789	GOLGB1	ENSG00000173230.15	Homo sapiens	Centrosome/Spindle pole body, Postsynaptic density	Client	14654843, 20139723, 23071613
LLPS-Hos-0757	P00505	GOT2	ENSG00000125166.12	Homo sapiens	Nucleolus, Postsynaptic density	Client	19812395, 15635413, 26980300, 23071613
LLPS-Hos-2454	Q9NW75	GPATCH2	ENSG00000092978.10	Homo sapiens	Nucleolus	Client	24127217
LLPS-Hos-1823	Q5T3I0	GPATCH4	ENSG00000160818.16	Homo sapiens	Nucleolus	Client	15635413, 24127217, 19812395
LLPS-Hos-a070	P35052	GPC1	ENSG00000063660.8	Homo sapiens	Postsynaptic density	Client	23071613
LLPS-Hos-0873	P43304	GPD2	ENSG00000115159.15	Homo sapiens	Nucleolus, Stress granule, Postsynaptic density	Client	26980300, 29373831, 23071613
LLPS-Hos-2381	Q99527	GPER1	ENSG00000164850.14	Homo sapiens	Stress granule	Regulator	18794846
LLPS-Hos-a940	Q9NQX3	GPHN	ENSG00000171723.15	Homo sapiens	Postsynaptic density	Client	23071613
LLPS-Hos-0676	P06744	GPI	ENSG00000105220.15	Homo sapiens	Nucleolus, Postsynaptic density	Client	26980300, 23071613
LLPS-Hos-1065	Q96P66	GPR101	ENSG00000165370.1	Homo sapiens	Stress granule	Regulator	18794846
LLPS-Hos-a711	Q5T848	GPR158	ENSG00000151025.10	Homo sapiens	Postsynaptic density	Client	23071613
LLPS-Hos-a882	Q9NZH0	GPRC5B	ENSG00000167191.11	Homo sapiens	Postsynaptic density	Client	23071613
LLPS-Hos-4846	Q7Z2K8	GPRIN1	ENSG00000169258.6	Homo sapiens	Postsynaptic density	Client	23071613
LLPS-Hos-2660	O60269	GPRIN2	ENSG00000204175.5	Homo sapiens	PML nuclear body	Client	24127217
LLPS-Hos-0557	Q13098	GPS1	ENSG00000169727.12	Homo sapiens	Centrosome/Spindle pole body	Client	17350042
LLPS-Hos-a798	Q86YR5	GPSM1	ENSG00000160360.12	Homo sapiens	Postsynaptic density	Client	23071613
LLPS-Hos-1351	P81274	GPSM2	ENSG00000121957.13	Homo sapiens	Centrosome/Spindle pole body, Spindle apparatus	Client	11781568, 11832491, 12445386, 22327364, 20589935
LLPS-Hos-3685	P36969	GPX4	ENSG00000167468.16	Homo sapiens	Postsynaptic density	Client	23071613
LLPS-Hos-1126	P62993	GRB2	ENSG00000177885.14	Homo sapiens	Droplet, Centrosome/Spindle pole body, Stress granule	Scaffold	27056844, 29976799
LLPS-Hos-0988	Q14451	GRB7	ENSG00000141738.13	Homo sapiens	Stress granule	Client	26777405, 29373831
LLPS-Hos-0025	Q9UBQ7	GRHPR	ENSG00000137106.17	Homo sapiens	P-body, Postsynaptic density	Regulator	18794846
LLPS-Hos-a751	P42261	GRIA1	ENSG00000155511.17	Homo sapiens	Postsynaptic density	Client	23071613
LLPS-Hos-a407	P42262	GRIA2	ENSG00000120251.19	Homo sapiens	Postsynaptic density	Client	23071613
LLPS-Hos-a449	P42263	GRIA3	ENSG00000125675.17	Homo sapiens	Postsynaptic density	Client	23071613
LLPS-Hos-a726	P48058	GRIA4	ENSG00000152578.12	Homo sapiens	Postsynaptic density	Client	23071613
LLPS-Hos-a991	Q05586	GRIN1	ENSG00000176884.14	Homo sapiens	Postsynaptic density	Client	23071613
LLPS-Hos-a1031	Q12879	GRIN2A	ENSG00000183454.16	Homo sapiens	Postsynaptic density	Client	23071613
LLPS-Hos-1944	Q14957	GRIN2C	ENSG00000161509.13	Homo sapiens	P-body	Regulator	18794846
LLPS-Hos-a256	O15399	GRIN2D	ENSG00000105464.3	Homo sapiens	Postsynaptic density	Client	23071613
LLPS-Hos-a955	P25098	GRK2	ENSG00000173020.10	Homo sapiens	Postsynaptic density	Client	23071613
LLPS-Hos-0793	P34947	GRK5	ENSG00000198873.11	Homo sapiens	Centrosome/Spindle pole body	Client	22223642
LLPS-Hos-a834	Q14416	GRM2	ENSG00000164082.14	Homo sapiens	Postsynaptic density	Client	23071613
LLPS-Hos-a907	P41594	GRM5	ENSG00000168959.14	Homo sapiens	Postsynaptic density	Client	23071613
LLPS-Hos-1114	Q9HAV7	GRPEL1	ENSG00000109519.12	Homo sapiens	Nucleolus	Client	26980300
LLPS-Hos-2861	Q8TAA5	GRPEL2	ENSG00000164284.14	Homo sapiens	Nucleolus	Client	26980300
LLPS-Hos-0380	Q12849	GRSF1	ENSG00000132463.13	Homo sapiens	P-body, Stress granule, Mitochondrial RNA granule	Client	29395067, 29373831, 28082677, 30715486, 26953349, 23473034
LLPS-Hos-1251	Q9BQ67	GRWD1	ENSG00000105447.12	Homo sapiens	Nucleolus	Client	20026476, 12429849, 15635413
LLPS-Hos-2422	Q96QA5	GSDMA	ENSG00000167914.11	Homo sapiens	P-body	Client	28965817
LLPS-Hos-0569	Q14687	GSE1	ENSG00000131149.18	Homo sapiens	Others	Client	24127217
LLPS-Hos-2358	P49840	GSK3A	ENSG00000105723.11	Homo sapiens	Centrosome/Spindle pole body	Client	12538764
LLPS-Hos-0172	P49841	GSK3B	ENSG00000082701.15	Homo sapiens	Nuclear speckle, Postsynaptic density	Regulator	30030778
LLPS-Hos-2522	P06396	GSN	ENSG00000148180.19	Homo sapiens	Nucleolus, Postsynaptic density	Client	26980300, 23071613
LLPS-Hos-4074	P15170	GSPT1	ENSG00000103342.12	Homo sapiens	Stress granule	Client	26777405, 29373831, 26359986
LLPS-Hos-0845	Q8IYD1	GSPT2	ENSG00000189369.8	Homo sapiens	Stress granule	Client	29373831
LLPS-Hos-2857	P08263	GSTA1	ENSG00000243955.5	Homo sapiens	Nucleolus	Client	26980300
LLPS-Hos-2886	P09210	GSTA2	ENSG00000244067.2	Homo sapiens	Nucleolus	Client	26980300
LLPS-Hos-2877	Q16772	GSTA3	ENSG00000174156.14	Homo sapiens	Nucleolus	Client	26980300
LLPS-Hos-2684	O15217	GSTA4	ENSG00000170899.10	Homo sapiens	Nucleolus	Client	26980300
LLPS-Hos-2905	Q7RTV2	GSTA5	ENSG00000182793.11	Homo sapiens	Nucleolus	Client	26980300
LLPS-Hos-a1098	Q9Y2Q3	GSTK1	ENSG00000197448.13	Homo sapiens	Postsynaptic density	Client	23071613
LLPS-Hos-a1145	P28161	GSTM2	ENSG00000213366.12	Homo sapiens	Postsynaptic density	Client	23071613
LLPS-Hos-a533	P21266	GSTM3	ENSG00000134202.10	Homo sapiens	Postsynaptic density	Client	23071613
LLPS-Hos-1715	P78417	GSTO1	ENSG00000148834.12	Homo sapiens	Nucleolus, Postsynaptic density	Client	26980300, 23071613
LLPS-Hos-0414	Q9H4Y5	GSTO2	ENSG00000065621.14	Homo sapiens	Nucleolus	Client	26980300
LLPS-Hos-0839	P09211	GSTP1	ENSG00000084207.16	Homo sapiens	Nucleolus, Postsynaptic density	Client	26980300, 23071613
LLPS-Hos-0785	Q00403	GTF2B	ENSG00000137947.11	Homo sapiens	Nucleolus	Client	15635413
LLPS-Hos-0301	P29083	GTF2E1	ENSG00000153767.9	Homo sapiens	P-body, Stress granule	Regulator	18794846
LLPS-Hos-1049	P29084	GTF2E2	ENSG00000197265.8	Homo sapiens	Nucleolus	Client	24127217
LLPS-Hos-1754	P35269	GTF2F1	ENSG00000125651.13	Homo sapiens	Cajal body, Nucleolus	Client	24127217, 15635413
LLPS-Hos-1597	P13984	GTF2F2	ENSG00000188342.11	Homo sapiens	Nucleolus	Client	26980300, 15635413
LLPS-Hos-0215	P32780	GTF2H1	ENSG00000110768.11	Homo sapiens	Nucleolus	Client	26980300
LLPS-Hos-1448	Q13888	GTF2H2	ENSG00000145736.14	Homo sapiens	Nucleolus	Client	15635413
LLPS-Hos-0151	Q92759	GTF2H4	ENSG00000213780.10	Homo sapiens	Nucleolus	Client	20026476
LLPS-Hos-2082	P78347	GTF2I	ENSG00000263001.5	Homo sapiens	Nucleolus	Client	15635413
LLPS-Hos-1128	Q8WUA4	GTF3C2	ENSG00000115207.13	Homo sapiens	Stress granule	Client	29373831
LLPS-Hos-0965	Q9BZE4	GTPBP4	ENSG00000107937.18	Homo sapiens	Nucleolus, P-body	Client	20026476, 15635413, 12429849, 28965817
LLPS-Hos-a635	Q16774	GUK1	ENSG00000143774.16	Homo sapiens	Postsynaptic density	Client	23071613
LLPS-Hos-2677	P07305	H1F0	ENSG00000189060.5	Homo sapiens	Nucleolus, Stress granule	Client	19812395, 26777405
LLPS-Hos-2758	Q75WM6	H1FNT	ENSG00000187166.1	Homo sapiens	Nucleolus	Client	24127217
LLPS-Hos-2310	Q92522	H1FX	ENSG00000184897.5	Homo sapiens	Nucleolus, Stress granule	Client	15635413, 19812395, 26777405
LLPS-Hos-2895	Q9BTM1	H2AFJ	ENSG00000246705.4	Homo sapiens	Nucleolus	Client	26980300
LLPS-Hos-2234	Q71UI9	H2AFV	ENSG00000105968.18	Homo sapiens	Nucleolus, Stress granule	Client	26980300, 26777405
LLPS-Hos-2828	P16104	H2AFX	ENSG00000188486.3	Homo sapiens	DNA damage foci, Nucleolus, PML nuclear body, Centrosome/Spindle pole body, Stress granule	Regulator	25773265, 26980300, 27440897, 22223682
LLPS-Hos-1015	O75367	H2AFY	ENSG00000113648.16	Homo sapiens	Nucleolus, Centrosome/Spindle pole body, P-body	Client	12429849, 15635413, 19812395, 10974005, 28965817
LLPS-Hos-1401	P0C0S5	H2AFZ	ENSG00000164032.11	Homo sapiens	Nucleolus	Client	26980300
LLPS-Hos-1594	P84243	H3F3B	ENSG00000163041.9	Homo sapiens	Centrosome/Spindle pole body	Client	17521927, 18163200
LLPS-Hos-1356	Q5JVS0	HABP4	ENSG00000130956.13	Homo sapiens	Stress granule	Client	26777405
LLPS-Hos-a104	Q9P035	HACD3	ENSG00000074696.12	Homo sapiens	Postsynaptic density	Client	23071613
LLPS-Hos-0451	Q16836	HADH	ENSG00000138796.16	Homo sapiens	Nucleolus, Postsynaptic density	Client	15635413, 23071613
LLPS-Hos-4879	P40939	HADHA	ENSG00000084754.11	Homo sapiens	Postsynaptic density	Client	23071613
LLPS-Hos-a586	P55084	HADHB	ENSG00000138029.13	Homo sapiens	Postsynaptic density	Client	23071613
LLPS-Hos-0143	Q16775	HAGH	ENSG00000063854.12	Homo sapiens	P-body	Client	17604308
LLPS-Hos-2545	P54257	HAP1	ENSG00000173805.15	Homo sapiens	Centrosome/Spindle pole body	Client	15738963, 21985783
LLPS-Hos-a659	P10915	HAPLN1	ENSG00000145681.10	Homo sapiens	Postsynaptic density	Client	23071613
LLPS-Hos-a513	Q9GZV7	HAPLN2	ENSG00000132702.12	Homo sapiens	Postsynaptic density	Client	23071613
LLPS-Hos-a331	P49590	HARS2	ENSG00000112855.15	Homo sapiens	Postsynaptic density	Client	23071613
LLPS-Hos-0550	Q9NVX0	HAUS2	ENSG00000137814.10	Homo sapiens	Centrosome/Spindle pole body	Client	14654843
LLPS-Hos-2690	Q9BT25	HAUS8	ENSG00000131351.14	Homo sapiens	Centrosome/Spindle pole body	Client	18362163
LLPS-Hos-1327	Q8TDQ0	HAVCR2	ENSG00000135077.8	Homo sapiens	Stress granule	Regulator	18794846
LLPS-Hos-0987	O00165	HAX1	ENSG00000143575.14	Homo sapiens	P-body	Regulator	25289648
LLPS-Hos-2023	Q99075	HBEGF	ENSG00000113070.7	Homo sapiens	Centrosome/Spindle pole body	Client	15389565
LLPS-Hos-a203	P08631	HCK	ENSG00000101336.13	Homo sapiens	Postsynaptic density	Client	23071613
LLPS-Hos-0070	Q13547	HDAC1	ENSG00000116478.11	Homo sapiens	DNA damage foci, Nucleolus, Centrosome/Spindle pole body	Client	29140459, 15635413, 12354758, 14519686
LLPS-Hos-1826	Q92769	HDAC2	ENSG00000196591.11	Homo sapiens	Nucleolus	Client	15635413
LLPS-Hos-1643	Q9UBN7	HDAC6	ENSG00000094631.19	Homo sapiens	Stress granule	Client	29373831, 27430620
LLPS-Hos-2718	Q9BY41	HDAC8	ENSG00000147099.20	Homo sapiens	Centrosome/Spindle pole body	Client	22046129
LLPS-Hos-1173	Q9UKV0	HDAC9	ENSG00000048052.21	Homo sapiens	PML nuclear body	Regulator	27833022
LLPS-Hos-3143	Q00341	HDLBP	ENSG00000115677.16	Homo sapiens	Postsynaptic density	Client	23071613
LLPS-Hos-1336	Q9H583	HEATR1	ENSG00000119285.10	Homo sapiens	Nucleolus	Client	20026476, 15635413, 19812395, 12429849
LLPS-Hos-0401	Q5T447	HECTD3	ENSG00000126107.14	Homo sapiens	Paraspeckle	Client	24127217
LLPS-Hos-a003	Q76N89	HECW1	ENSG00000002746.14	Homo sapiens	Postsynaptic density	Client	23071613
LLPS-Hos-a590	Q9P2P5	HECW2	ENSG00000138411.12	Homo sapiens	Postsynaptic density	Client	23071613
LLPS-Hos-2788	P42694	HELZ	ENSG00000198265.11	Homo sapiens	P-body, Stress granule	Client	29395067, 29373831, 26777405
LLPS-Hos-2398	Q9BYK8	HELZ2	ENSG00000130589.16	Homo sapiens	Stress granule	Client	26777405
LLPS-Hos-2119	Q9BQS7	HEPH	ENSG00000089472.16	Homo sapiens	Nucleolus	Client	26980300
LLPS-Hos-0251	Q6MZM0	HEPHL1	ENSG00000181333.11	Homo sapiens	Nucleolus	Client	26980300
LLPS-Hos-2476	O95714	HERC2	ENSG00000128731.16	Homo sapiens	Centrosome/Spindle pole body	Client	22261722
LLPS-Hos-a1056	O14964	HGS	ENSG00000185359.12	Homo sapiens	Postsynaptic density	Client	23071613
LLPS-Hos-0537	Q6UWX4	HHIPL2	ENSG00000143512.12	Homo sapiens	PML nuclear body	Client	24127217
LLPS-Hos-0953	Q6NVY1	HIBCH	ENSG00000198130.15	Homo sapiens	Nucleolus, Postsynaptic density	Client	26980300, 23071613
LLPS-Hos-0319	Q16665	HIF1A	ENSG00000100644.16	Homo sapiens	Nuclear speckle	Client	28003430
LLPS-Hos-1596	Q9Y2N7	HIF3A	ENSG00000124440.15	Homo sapiens	Nuclear speckle	Client	28003430
LLPS-Hos-a1015	Q9Y241	HIGD1A	ENSG00000181061.13	Homo sapiens	Postsynaptic density	Client	23071613
LLPS-Hos-1948	Q9BQA5	HINFP	ENSG00000172273.12	Homo sapiens	Histone locus body	Regulator	28504305
LLPS-Hos-1954	P49773	HINT1	ENSG00000169567.11	Homo sapiens	Nucleolus	Client	26980300
LLPS-Hos-0277	Q9BX68	HINT2	ENSG00000137133.10	Homo sapiens	Nucleolus	Client	26980300
LLPS-Hos-0806	O00291	HIP1	ENSG00000127946.16	Homo sapiens	Postsynaptic density	Client	23071613
LLPS-Hos-a494	O75146	HIP1R	ENSG00000130787.13	Homo sapiens	Postsynaptic density	Client	23071613
LLPS-Hos-2683	Q9H2X6	HIPK2	ENSG00000064393.15	Homo sapiens	Nuclear speckle, PML nuclear body	Client	21145359
LLPS-Hos-0563	P54198	HIRA	ENSG00000100084.14	Homo sapiens	PML nuclear body	Client	28981850
LLPS-Hos-2518	Q02539	HIST1H1A	ENSG00000124610.4	Homo sapiens	Nucleolus	Client	19812395
LLPS-Hos-2881	P16401	HIST1H1B	ENSG00000184357.4	Homo sapiens	Nucleolus	Client	15635413, 19812395
LLPS-Hos-2031	P16403	HIST1H1C	ENSG00000187837.3	Homo sapiens	Nucleolus	Client	19812395, 15635413
LLPS-Hos-2806	P10412	HIST1H1E	ENSG00000168298.6	Homo sapiens	Nucleolus	Client	15635413, 19812395
LLPS-Hos-2731	Q96QV6	HIST1H2AA	ENSG00000164508.4	Homo sapiens	Nucleolus	Client	26980300
LLPS-Hos-2041	Q93077	HIST1H2AC	ENSG00000180573.9	Homo sapiens	Nucleolus	Client	15635413, 26980300, 19812395
LLPS-Hos-1541	P20671	HIST1H2AD	ENSG00000196866.2	Homo sapiens	Nucleolus	Client	26980300
LLPS-Hos-2121	Q99878	HIST1H2AJ	ENSG00000276368.1	Homo sapiens	Nucleolus	Client	12429849, 26980300, 15635413
LLPS-Hos-2077	P0C0S8	HIST1H2AM	ENSG00000196747.4	Homo sapiens	Nucleolus	Client	26980300
LLPS-Hos-a1157	P33778	HIST1H2BB	ENSG00000276410.3	Homo sapiens	Nucleolus	Client	12429849, 19812395
LLPS-Hos-3163	P58876	HIST1H2BD	ENSG00000158373.8	Homo sapiens	Nucleolus	Client	15635413, 19812395
LLPS-Hos-2894	O60814	HIST1H2BK	ENSG00000197903.7	Homo sapiens	Nucleolus	Client	15635413
LLPS-Hos-2909	Q99880	HIST1H2BL	ENSG00000185130.5	Homo sapiens	Nucleolus	Client	15635413
LLPS-Hos-2105	Q99879	HIST1H2BM	ENSG00000273703.1	Homo sapiens	Nucleolus	Client	15635413
LLPS-Hos-0101	P68431	HIST1H3J	ENSG00000197153.4	Homo sapiens	Nucleolus	Client	12429849
LLPS-Hos-2875	Q6FI13	HIST2H2AA4	ENSG00000203812.2	Homo sapiens	Nucleolus	Client	26980300
LLPS-Hos-2268	Q8IUE6	HIST2H2AB	ENSG00000184270.4	Homo sapiens	Nucleolus	Client	26980300
LLPS-Hos-1578	Q16777	HIST2H2AC	ENSG00000184260.5	Homo sapiens	Nucleolus	Client	26980300, 19812395
LLPS-Hos-4876	Q7L7L0	HIST3H2A	ENSG00000181218.5	Homo sapiens	Nucleolus	Client	26980300, 15635413
LLPS-Hos-2899	Q16695	HIST3H3	ENSG00000168148.3	Homo sapiens	Nucleolus	Client	15635413
LLPS-Hos-a762	P19367	HK1	ENSG00000156515.23	Homo sapiens	Postsynaptic density	Client	23071613
LLPS-Hos-4397	Q14527	HLTF	ENSG00000071794.15	Homo sapiens	Nucleolus	Client	15635413
LLPS-Hos-1992	P17096	HMGA1	ENSG00000137309.19	Homo sapiens	Nucleolus, Stress granule	Client	15635413, 26777405
LLPS-Hos-3185	P09429	HMGB1	ENSG00000189403.14	Homo sapiens	Nucleolus	Client	26980300
LLPS-Hos-2755	P26583	HMGB2	ENSG00000164104.11	Homo sapiens	Nucleolus	Client	26980300
LLPS-Hos-0629	O15347	HMGB3	ENSG00000029993.14	Homo sapiens	Nucleolus, Stress granule	Client	26980300, 26777405
LLPS-Hos-1766	Q8WW32	HMGB4	ENSG00000176256.10	Homo sapiens	Nucleolus	Client	26980300
LLPS-Hos-0872	P05114	HMGN1	ENSG00000205581.10	Homo sapiens	Nucleolus, Stress granule	Client	15635413, 26777405
LLPS-Hos-1449	O75330	HMMR	ENSG00000072571.19	Homo sapiens	Centrosome/Spindle pole body	Client	12808028, 15498487
LLPS-Hos-3264	P30519	HMOX2	ENSG00000103415.11	Homo sapiens	Postsynaptic density	Client	23071613
LLPS-Hos-2535	Q13151	HNRNPA0	ENSG00000177733.6	Homo sapiens	Droplet, Nucleolus, Stress granule	Scaffold	29961577
LLPS-Hos-2438	P09651	HNRNPA1	ENSG00000135486.17	Homo sapiens	Droplet, Nuclear speckle, Nucleolus, Paraspeckle, Sam68 nuclear body, Stress granule, Postsynaptic density, Others	Scaffold	26412307, 28306503, 28709000, 28041848
LLPS-Hos-2621	Q32P51	HNRNPA1L2	ENSG00000139675.12	Homo sapiens	Droplet, Nucleolus	Scaffold	29961577
LLPS-Hos-2608	P22626	HNRNPA2B1	ENSG00000122566.21	Homo sapiens	Droplet, Nuclear speckle, Nucleolus, P-body, Stress granule	Scaffold	29961577, 29358076
LLPS-Hos-1188	P51991	HNRNPA3	ENSG00000170144.20	Homo sapiens	Droplet, Nucleolus, Stress granule	Scaffold	29961577
LLPS-Hos-1343	Q99729	HNRNPAB	ENSG00000197451.11	Homo sapiens	Nucleolus, P-body, Stress granule	Client	12429849, 19812395, 15635413, 29395067, 29373831, 26777405
LLPS-Hos-0799	P07910	HNRNPC	ENSG00000092199.17	Homo sapiens	Nucleolus, P-body, Stress granule	Client	19812395, 15635413, 28965817, 29373831
LLPS-Hos-0663	O60812	HNRNPCL1	ENSG00000179172.9	Homo sapiens	P-body	Client	28965817
LLPS-Hos-2022	Q14103	HNRNPD	ENSG00000138668.18	Homo sapiens	Droplet, Nucleolus, Sam68 nuclear body, Stress granule	Scaffold	28709000
LLPS-Hos-2409	O14979	HNRNPDL	ENSG00000152795.17	Homo sapiens	Droplet, Nucleolus, Stress granule	Scaffold	29961577
LLPS-Hos-2794	P52597	HNRNPF	ENSG00000169813.16	Homo sapiens	Nucleolus, P-body, Stress granule	Client	15635413, 19812395, 28965817, 29373831
LLPS-Hos-2896	P31943	HNRNPH1	ENSG00000169045.17	Homo sapiens	Droplet, Nucleolus, Stress granule	Scaffold	29961577
LLPS-Hos-2850	P55795	HNRNPH2	ENSG00000126945.8	Homo sapiens	Droplet, Stress granule	Scaffold	29961577
LLPS-Hos-2141	P31942	HNRNPH3	ENSG00000096746.17	Homo sapiens	Droplet, Nucleolus, Stress granule	Scaffold	29961577
LLPS-Hos-1907	P61978	HNRNPK	ENSG00000165119.20	Homo sapiens	Nuclear speckle, Nucleolus, Sam68 nuclear body, Stress granule, Postsynaptic density	Client	27572970, 19812395, 26980300, 27838525, 27430620, 29373831, 23071613
LLPS-Hos-2742	P14866	HNRNPL	ENSG00000104824.17	Homo sapiens	Nucleolus, Sam68 nuclear body, Stress granule	Client	15635413, 19812395, 27838525, 29373831
LLPS-Hos-1638	Q8WVV9	HNRNPLL	ENSG00000143889.15	Homo sapiens	Nucleolus	Client	15635413, 20026476
LLPS-Hos-0452	P52272	HNRNPM	ENSG00000099783.11	Homo sapiens	Nucleolus, P-body, Stress granule, Postsynaptic density	Client	19812395, 15635413, 28965817, 29373831, 23071613
LLPS-Hos-2421	O43390	HNRNPR	ENSG00000125944.19	Homo sapiens	Nucleolus, P-body, Stress granule	Client	15635413, 28965817, 29373831
LLPS-Hos-0747	Q00839	HNRNPU	ENSG00000153187.19	Homo sapiens	Nucleolus, P-body, Stress granule	Client	15635413, 19812395, 28965817, 29373831
LLPS-Hos-2331	Q9BUJ2	HNRNPUL1	ENSG00000105323.16	Homo sapiens	Stress granule	Client	26777405, 29373831
LLPS-Hos-a724	Q86YM7	HOMER1	ENSG00000152413.14	Homo sapiens	Postsynaptic density	Client	23071613
LLPS-Hos-a230	Q9NSB8	HOMER2	ENSG00000103942.12	Homo sapiens	Postsynaptic density	Client	23071613
LLPS-Hos-2196	Q9NSC5	HOMER3	ENSG00000051128.18	Homo sapiens	Droplet	Scaffold	30078712
LLPS-Hos-1122	Q96ED9	HOOK2	ENSG00000095066.11	Homo sapiens	Centrosome/Spindle pole body	Client	17140400, 21998199
LLPS-Hos-4422	Q86VS8	HOOK3	ENSG00000168172.8	Homo sapiens	Postsynaptic density	Client	23071613
LLPS-Hos-2348	Q9BPY8	HOPX	ENSG00000171476.21	Homo sapiens	Stress granule	Client	29373831
LLPS-Hos-3895	Q5SSJ5	HP1BP3	ENSG00000127483.17	Homo sapiens	Nucleolus	Client	15635413
LLPS-Hos-a417	P84074	HPCA	ENSG00000121905.9	Homo sapiens	Postsynaptic density	Client	23071613
LLPS-Hos-1848	O60760	HPGDS	ENSG00000163106.10	Homo sapiens	Stress granule	Regulator	18794846
LLPS-Hos-1830	Q99714	HSD17B10	ENSG00000072506.12	Homo sapiens	Mitochondrial RNA granule	Client	26953349
LLPS-Hos-4206	Q53GQ0	HSD17B12	ENSG00000149084.12	Homo sapiens	Postsynaptic density	Client	23071613
LLPS-Hos-0186	P51659	HSD17B4	ENSG00000133835.15	Homo sapiens	Nucleolus, Postsynaptic density	Client	15635413, 23071613
LLPS-Hos-a220	Q3SXM5	HSDL1	ENSG00000103160.11	Homo sapiens	Postsynaptic density	Client	23071613
LLPS-Hos-a399	Q6YN16	HSDL2	ENSG00000119471.14	Homo sapiens	Postsynaptic density	Client	23071613
LLPS-Hos-1223	Q00613	HSF1	ENSG00000185122.10	Homo sapiens	Nuclear stress body, Centrosome/Spindle pole body, Stress granule	Client	27838525, 15331664, 18794143, 24098751
LLPS-Hos-0082	Q03933	HSF2	ENSG00000025156.12	Homo sapiens	Nuclear stress body	Client	27838525, 15331664
LLPS-Hos-1993	P07900	HSP90AA1	ENSG00000080824.18	Homo sapiens	Nucleolus, Centrosome/Spindle pole body, Stress granule, Postsynaptic density	Client	26980300, 10716925, 15289312, 26777405, 29373831, 23071613
LLPS-Hos-0844	P08238	HSP90AB1	ENSG00000096384.19	Homo sapiens	Nucleolus, P-body, Stress granule	Regulator	26980300, 15635413, 21439943
LLPS-Hos-a863	O43301	HSPA12A	ENSG00000165868.14	Homo sapiens	Postsynaptic density	Client	23071613
LLPS-Hos-4516	P0DMV8	HSPA1A	ENSG00000206383.8	Homo sapiens	Nuclear speckle, Stress granule	Regulator	27527722, 27966060, 27570075
LLPS-Hos-0145	P0DMV9	HSPA1B	ENSG00000204388.6	Homo sapiens	Nucleolus, Centrosome/Spindle pole body, Postsynaptic density	Client	12429849, 26980300, 10225950, 2055259, 23071613
LLPS-Hos-2887	P34931	HSPA1L	ENSG00000204390.9	Homo sapiens	Nucleolus, Postsynaptic density	Client	26980300, 23071613
LLPS-Hos-1896	P54652	HSPA2	ENSG00000126803.9	Homo sapiens	Nucleolus, Centrosome/Spindle pole body, P-body, Stress granule, Postsynaptic density	Regulator	26980300, 2055259, 28965817, 17475769
LLPS-Hos-0654	P34932	HSPA4	ENSG00000170606.14	Homo sapiens	Nucleolus, Stress granule, Postsynaptic density	Client	26980300, 26777405, 23071613
LLPS-Hos-0113	O95757	HSPA4L	ENSG00000164070.11	Homo sapiens	Nucleolus, Postsynaptic density	Client	26980300, 23071613
LLPS-Hos-0375	P11021	HSPA5	ENSG00000044574.7	Homo sapiens	Nucleolus, PML nuclear body, Stress granule, Postsynaptic density	Regulator	26980300, 15635413, 29773808, 18794846
LLPS-Hos-2883	P17066	HSPA6	ENSG00000173110.7	Homo sapiens	Nuclear speckle, Nucleolus, Postsynaptic density	Client	28484369, 27743288, 27527722, 26980300, 23071613
LLPS-Hos-2126	P11142	HSPA8	ENSG00000109971.13	Homo sapiens	Nucleolus, Centrosome/Spindle pole body, Stress granule, Postsynaptic density	Client	12429849, 26980300, 15635413, 8557692, 8557693, 29373831, 23071613
LLPS-Hos-0638	P38646	HSPA9	ENSG00000113013.13	Homo sapiens	Nucleolus, Centrosome/Spindle pole body, Stress granule, Postsynaptic density	Client	12429849, 15635413, 26980300, 17573779, 16619038, 26777405, 23071613
LLPS-Hos-2654	P04792	HSPB1	ENSG00000106211.8	Homo sapiens	Nucleolus, P-body, Stress granule, Postsynaptic density	Regulator	19812395, 28965817, 26777405, 10613902
LLPS-Hos-2474	Q16082	HSPB2	ENSG00000170276.5	Homo sapiens	Others	Regulator	28854361
LLPS-Hos-2576	Q12988	HSPB3	ENSG00000169271.2	Homo sapiens	Others	Regulator	28854361
LLPS-Hos-2290	Q9UJY1	HSPB8	ENSG00000152137.6	Homo sapiens	Stress granule, Postsynaptic density	Regulator	27570075
LLPS-Hos-0541	P10809	HSPD1	ENSG00000144381.16	Homo sapiens	Nucleolus, Stress granule, Postsynaptic density	Client	15635413, 26980300, 19812395, 12429849, 29373831, 26777405, 23071613
LLPS-Hos-0660	P61604	HSPE1	ENSG00000115541.10	Homo sapiens	Nucleolus	Client	26980300
LLPS-Hos-1586	Q92598	HSPH1	ENSG00000120694.19	Homo sapiens	Nuclear speckle, Nucleolus, Postsynaptic density	Client	27966060, 26980300, 23071613
LLPS-Hos-1053	P42858	HTT	ENSG00000197386.12	Homo sapiens	Centrosome/Spindle pole body, Stress granule, Postsynaptic density	Client	11870213, 21985783, 29373831, 23071613
LLPS-Hos-2681	P57058	HUNK	ENSG00000142149.8	Homo sapiens	Centrosome/Spindle pole body	Client	14759768
LLPS-Hos-0515	Q9Y4L1	HYOU1	ENSG00000149428.18	Homo sapiens	Nucleolus	Client	26980300
LLPS-Hos-3091	P41252	IARS	ENSG00000196305.17	Homo sapiens	Postsynaptic density	Client	23071613
LLPS-Hos-1776	Q9P2D0	IBTK	ENSG00000005700.14	Homo sapiens	P-body, Stress granule	Client	29395067
LLPS-Hos-2076	Q05084	ICA1	ENSG00000003147.18	Homo sapiens	Stress granule	Regulator	18794846
LLPS-Hos-2590	Q8NDH6	ICA1L	ENSG00000163596.16	Homo sapiens	Stress granule	Regulator	18794846
LLPS-Hos-a250	Q9UMF0	ICAM5	ENSG00000105376.4	Homo sapiens	Postsynaptic density	Client	23071613
LLPS-Hos-2760	P41134	ID1	ENSG00000125968.8	Homo sapiens	Centrosome/Spindle pole body	Client	14755252
LLPS-Hos-0643	P48735	IDH2	ENSG00000182054.9	Homo sapiens	Nucleolus, Postsynaptic density	Client	26980300, 23071613
LLPS-Hos-2390	P50213	IDH3A	ENSG00000166411.13	Homo sapiens	Nucleolus, Postsynaptic density	Client	26980300, 23071613
LLPS-Hos-0640	O43837	IDH3B	ENSG00000101365.20	Homo sapiens	Nucleolus	Client	26980300
LLPS-Hos-0802	P51553	IDH3G	ENSG00000067829.18	Homo sapiens	Nucleolus	Client	26980300
LLPS-Hos-1021	Q5TF58	IFFO2	ENSG00000169991.10	Homo sapiens	Centrosome/Spindle pole body	Client	20540739
LLPS-Hos-2006	Q8TCB0	IFI44	ENSG00000137965.10	Homo sapiens	P-body	Regulator	18794846
LLPS-Hos-2801	Q9BYX4	IFIH1	ENSG00000115267.6	Homo sapiens	Stress granule	Regulator	26351918
LLPS-Hos-0619	P01579	IFNG	ENSG00000111537.4	Homo sapiens	Stress granule	Regulator	30190085
LLPS-Hos-2100	Q13099	IFT88	ENSG00000032742.17	Homo sapiens	Centrosome/Spindle pole body	Client	17264151, 21441926
LLPS-Hos-2287	Q9NZI8	IGF2BP1	ENSG00000159217.9	Homo sapiens	P-body, Stress granule, Others	Regulator	28965817, 29908710, 29395067, 27560627, 25488811
LLPS-Hos-1843	Q9Y6M1	IGF2BP2	ENSG00000073792.15	Homo sapiens	P-body, Stress granule	Client	28965817, 29395067, 29373831, 26777405
LLPS-Hos-0450	O00425	IGF2BP3	ENSG00000136231.13	Homo sapiens	P-body, Stress granule	Client	28965817, 29395067, 29908710, 29373831, 22536444, 26777405
LLPS-Hos-0734	P22692	IGFBP4	ENSG00000141753.6	Homo sapiens	Centrosome/Spindle pole body	Client	15062981
LLPS-Hos-a1140	P01876	IGHA1	ENSG00000211895.5	Homo sapiens	P-body, Postsynaptic density	Client	28965817, 23071613
LLPS-Hos-a1141	P01871	IGHM	ENSG00000211899.10	Homo sapiens	Postsynaptic density	Client	23071613
LLPS-Hos-1488	B9A064	IGLL5	ENSG00000254709.7	Homo sapiens	P-body	Client	28965817
LLPS-Hos-a375	Q96ID5	IGSF21	ENSG00000117154.11	Homo sapiens	Postsynaptic density	Client	23071613
LLPS-Hos-a814	Q969P0	IGSF8	ENSG00000162729.13	Homo sapiens	Postsynaptic density	Client	23071613
LLPS-Hos-1043	Q13123	IK	ENSG00000113141.17	Homo sapiens	Centrosome/Spindle pole body, Stress granule, Others	Client	22351768, 26777405, 24127217
LLPS-Hos-0760	O14920	IKBKB	ENSG00000104365.14	Homo sapiens	Centrosome/Spindle pole body	Client	17891179
LLPS-Hos-2717	Q9Y6K9	IKBKG	ENSG00000269335.5	Homo sapiens	Centrosome/Spindle pole body, Others	Client	17891179, 24127217
LLPS-Hos-1516	Q9H5V7	IKZF5	ENSG00000095574.11	Homo sapiens	Others	Client	24127217
LLPS-Hos-2764	Q12905	ILF2	ENSG00000143621.16	Homo sapiens	Nuclear speckle, Nucleolus, P-body, Stress granule	Client	28846091, 15635413, 12429849, 19812395, 28965817, 29373831
LLPS-Hos-0059	Q12906	ILF3	ENSG00000129351.17	Homo sapiens	Nuclear speckle, Nucleolus, P-body, Stress granule, Others	Regulator	28846091, 24127217, 12429849, 15635413, 28965817, 29908710, 29373831, 27423063
LLPS-Hos-0337	Q13418	ILK	ENSG00000166333.13	Homo sapiens	Centrosome/Spindle pole body	Client	18283114
LLPS-Hos-a506	Q16891	IMMT	ENSG00000132305.20	Homo sapiens	Postsynaptic density	Client	23071613
LLPS-Hos-0508	Q9NV31	IMP3	ENSG00000177971.8	Homo sapiens	Nucleolus, Others	Client	15635413, 20026476, 19812395, 24127217
LLPS-Hos-1169	Q96G21	IMP4	ENSG00000136718.9	Homo sapiens	Nucleolus	Client	20026476, 15635413
LLPS-Hos-4412	P29218	IMPA1	ENSG00000133731.9	Homo sapiens	Postsynaptic density	Client	23071613
LLPS-Hos-a690	Q16352	INA	ENSG00000148798.10	Homo sapiens	Postsynaptic density	Client	23071613
LLPS-Hos-2701	Q9NQS7	INCENP	ENSG00000149503.12	Homo sapiens	Nucleolus	Client	15635413
LLPS-Hos-a1126	Q27J81	INF2	ENSG00000203485.12	Homo sapiens	Postsynaptic density	Client	23071613
LLPS-Hos-1029	Q9C086	INO80B	ENSG00000115274.14	Homo sapiens	Nucleolus	Client	24127217
LLPS-Hos-1478	Q8NBZ0	INO80E	ENSG00000169592.14	Homo sapiens	PML nuclear body	Client	24127217
LLPS-Hos-2546	Q8TEX9	IPO4	ENSG00000196497.16	Homo sapiens	Nucleolus	Client	26980300
LLPS-Hos-0614	O00410	IPO5	ENSG00000065150.18	Homo sapiens	Droplet, Nucleolus, Postsynaptic density	Regulator	29677514
LLPS-Hos-1969	O95373	IPO7	ENSG00000205339.9	Homo sapiens	Stress granule, Postsynaptic density	Client	26777405, 23071613
LLPS-Hos-1313	O15397	IPO8	ENSG00000133704.9	Homo sapiens	Stress granule	Client	29373831, 26777405
LLPS-Hos-0705	Q9H8X2	IPPK	ENSG00000127080.9	Homo sapiens	Centrosome/Spindle pole body	Client	18056639
LLPS-Hos-1810	Q15051	IQCB1	ENSG00000173226.16	Homo sapiens	Centrosome/Spindle pole body	Client	21565611
LLPS-Hos-1612	Q9H0B3	IQCN	ENSG00000130518.16	Homo sapiens	Paraspeckle	Client	24127217
LLPS-Hos-0419	P46940	IQGAP1	ENSG00000140575.12	Homo sapiens	Postsynaptic density	Client	23071613
LLPS-Hos-a651	Q6DN90	IQSEC1	ENSG00000144711.15	Homo sapiens	Postsynaptic density	Client	23071613
LLPS-Hos-a440	Q5JU85	IQSEC2	ENSG00000124313.14	Homo sapiens	Postsynaptic density	Client	23071613
LLPS-Hos-a409	Q9UPP2	IQSEC3	ENSG00000120645.11	Homo sapiens	Postsynaptic density	Client	23071613
LLPS-Hos-a886	Q8WZA9	IRGQ	ENSG00000167378.8	Homo sapiens	Postsynaptic density	Client	23071613
LLPS-Hos-0641	Q9H9L3	ISG20L2	ENSG00000143319.16	Homo sapiens	Nucleolus	Client	12429849, 15635413, 19812395
LLPS-Hos-0343	P53990	IST1	ENSG00000182149.20	Homo sapiens	Centrosome/Spindle pole body, Postsynaptic density	Client	20719964, 23071613
LLPS-Hos-2275	P05556	ITGB1	ENSG00000150093.18	Homo sapiens	Stress granule	Client	26777405
LLPS-Hos-0796	Q08881	ITK	ENSG00000113263.12	Homo sapiens	Receptor cluster	Client	17060314
LLPS-Hos-2181	Q15811	ITSN1	ENSG00000205726.14	Homo sapiens	Droplet, Postsynaptic density	Scaffold	29976799
LLPS-Hos-a1111	Q9NZM3	ITSN2	ENSG00000198399.14	Homo sapiens	Postsynaptic density	Client	23071613
LLPS-Hos-2708	Q9Y6Y0	IVNS1ABP	ENSG00000116679.15	Homo sapiens	Nuclear speckle	Client	27572970
LLPS-Hos-1247	Q92833	JARID2	ENSG00000008083.13	Homo sapiens	PcG body	Client	28778878
LLPS-Hos-2402	Q15652	JMJD1C	ENSG00000171988.18	Homo sapiens	Nucleolus	Client	26980300
LLPS-Hos-1258	Q6NYC1	JMJD6	ENSG00000070495.14	Homo sapiens	Stress granule	Regulator	28972166
LLPS-Hos-2020	Q9H910	JPT2	ENSG00000206053.12	Homo sapiens	Stress granule	Client	29373831
LLPS-Hos-2707	O76095	JTB	ENSG00000143543.14	Homo sapiens	Centrosome/Spindle pole body	Client	21225229
LLPS-Hos-2675	P05412	JUN	ENSG00000177606.6	Homo sapiens	Others	Client	27838525
LLPS-Hos-a966	P14923	JUP	ENSG00000173801.16	Homo sapiens	Postsynaptic density	Client	23071613
LLPS-Hos-a796	O60229	KALRN	ENSG00000160145.15	Homo sapiens	Postsynaptic density	Client	23071613
LLPS-Hos-0003	Q63ZY3	KANK2	ENSG00000197256.10	Homo sapiens	Stress granule, Postsynaptic density	Client	26777405, 23071613
LLPS-Hos-0400	Q15046	KARS	ENSG00000065427.14	Homo sapiens	Nucleolus, Postsynaptic density	Client	26980300, 23071613
LLPS-Hos-2618	Q92993	KAT5	ENSG00000172977.12	Homo sapiens	P-body	Regulator	18794846
LLPS-Hos-2682	Q92794	KAT6A	ENSG00000083168.10	Homo sapiens	PML nuclear body	Regulator	23431171
LLPS-Hos-2387	O75449	KATNA1	ENSG00000186625.13	Homo sapiens	Centrosome/Spindle pole body	Client	8907702, 15215300, 16203747, 18347064
LLPS-Hos-1971	Q9BVA0	KATNB1	ENSG00000140854.12	Homo sapiens	Centrosome/Spindle pole body	Client	8907702, 15215300, 17351128
LLPS-Hos-2413	Q674X7	KAZN	ENSG00000189337.16	Homo sapiens	PML nuclear body	Client	24127217
LLPS-Hos-a988	O94819	KBTBD11	ENSG00000176595.3	Homo sapiens	Postsynaptic density	Client	23071613
LLPS-Hos-a087	Q13303	KCNAB2	ENSG00000069424.14	Homo sapiens	Postsynaptic density	Client	23071613
LLPS-Hos-a105	O43526	KCNQ2	ENSG00000075043.18	Homo sapiens	Postsynaptic density	Client	23071613
LLPS-Hos-2130	Q96CX2	KCTD12	ENSG00000178695.5	Homo sapiens	Stress granule, Postsynaptic density	Client	29373831, 23071613
LLPS-Hos-a1035	Q68DU8	KCTD16	ENSG00000183775.10	Homo sapiens	Postsynaptic density	Client	23071613
LLPS-Hos-0535	Q8NC69	KCTD6	ENSG00000168301.12	Homo sapiens	PML nuclear body	Client	24127217
LLPS-Hos-a1036	Q6ZWB6	KCTD8	ENSG00000183783.6	Homo sapiens	Postsynaptic density	Client	23071613
LLPS-Hos-0152	O60341	KDM1A	ENSG00000004487.16	Homo sapiens	Centrosome/Spindle pole body	Client	20189264
LLPS-Hos-0009	Q9Y2K7	KDM2A	ENSG00000173120.14	Homo sapiens	Nucleolus	Client	15635413
LLPS-Hos-1634	Q9Y4C1	KDM3A	ENSG00000115548.16	Homo sapiens	Nucleolus	Client	26980300
LLPS-Hos-0816	Q7LBC6	KDM3B	ENSG00000120733.13	Homo sapiens	Nucleolus	Client	15635413, 26980300
LLPS-Hos-0261	Q14145	KEAP1	ENSG00000079999.13	Homo sapiens	Stress granule, Others	Regulator	29373831, 30126895
LLPS-Hos-2491	Q07666	KHDRBS1	ENSG00000121774.17	Homo sapiens	Nucleolus, Sam68 nuclear body, Stress granule	Client	15635413, 26980300, 27838525, 26777405, 29415027, 27057671, 29373831
LLPS-Hos-0205	Q5VWX1	KHDRBS2	ENSG00000112232.8	Homo sapiens	Nucleolus, Sam68 nuclear body	Client	26980300, 24127217, 27838525
LLPS-Hos-2453	O75525	KHDRBS3	ENSG00000131773.13	Homo sapiens	Nucleolus, Sam68 nuclear body, Stress granule	Client	26980300, 24127217, 27838525, 26777405
LLPS-Hos-0368	Q92945	KHSRP	ENSG00000088247.17	Homo sapiens	Perinucleolar compartment, P-body, Stress granule	Regulator	27838525, 18794846
LLPS-Hos-1623	Q92628	KIAA0232	ENSG00000170871.11	Homo sapiens	P-body, Stress granule	Client	29395067
LLPS-Hos-1825	O15063	KIAA0355	ENSG00000166398.12	Homo sapiens	P-body, Stress granule	Client	29395067
LLPS-Hos-0611	O15091	KIAA0391	ENSG00000100890.15	Homo sapiens	Mitochondrial RNA granule	Client	25683715, 26953349
LLPS-Hos-3979	O60268	KIAA0513	ENSG00000135709.12	Homo sapiens	Postsynaptic density	Client	23071613
LLPS-Hos-1120	Q9BVV6	KIAA0586	ENSG00000100578.14	Homo sapiens	Centrosome/Spindle pole body	Client	19144723
LLPS-Hos-0906	Q2KHM9	KIAA0753	ENSG00000198920.9	Homo sapiens	Centrosome/Spindle pole body	Client	21399614
LLPS-Hos-a1094	Q6NV74	KIAA1211L	ENSG00000196872.11	Homo sapiens	Postsynaptic density	Client	23071613
LLPS-Hos-a408	Q5T5P2	KIAA1217	ENSG00000120549.17	Homo sapiens	Postsynaptic density	Client	23071613
LLPS-Hos-a423	Q9HCM3	KIAA1549	ENSG00000122778.9	Homo sapiens	Postsynaptic density	Client	23071613
LLPS-Hos-a308	Q6ZVL6	KIAA1549L	ENSG00000110427.15	Homo sapiens	Postsynaptic density	Client	23071613
LLPS-Hos-0917	P52732	KIF11	ENSG00000138160.5	Homo sapiens	Centrosome/Spindle pole body, Spindle apparatus	Client	8548803, 14570580, 15302853, 20646066
LLPS-Hos-2680	Q9NQT8	KIF13B	ENSG00000197892.12	Homo sapiens	Stress granule	Client	29373831
LLPS-Hos-1296	Q15058	KIF14	ENSG00000118193.11	Homo sapiens	Centrosome/Spindle pole body	Client	16648480
LLPS-Hos-0905	Q9NS87	KIF15	ENSG00000163808.16	Homo sapiens	Centrosome/Spindle pole body	Client	19818618
LLPS-Hos-1633	Q8NI77	KIF18A	ENSG00000121621.6	Homo sapiens	Centrosome/Spindle pole body, Stress granule	Regulator	18267093, 18794846
LLPS-Hos-a483	O60333	KIF1B	ENSG00000130294.16	Homo sapiens	P-body, Stress granule, Postsynaptic density	Client	29395067, 23071613
LLPS-Hos-1440	Q96Q89	KIF20B	ENSG00000138182.14	Homo sapiens	Postsynaptic density	Client	23071613
LLPS-Hos-a598	Q7Z4S6	KIF21A	ENSG00000139116.18	Homo sapiens	Postsynaptic density	Client	23071613
LLPS-Hos-1845	Q02241	KIF23	ENSG00000137807.15	Homo sapiens	P-body, Stress granule	Client	28965817, 26777405
LLPS-Hos-2500	O00139	KIF2A	ENSG00000068796.16	Homo sapiens	Centrosome/Spindle pole body, Postsynaptic density	Client	15302853, 23071613
LLPS-Hos-2836	Q8N4N8	KIF2B	ENSG00000141200.7	Homo sapiens	Centrosome/Spindle pole body, Postsynaptic density	Client	17538014, 20852589, 23071613
LLPS-Hos-1069	Q99661	KIF2C	ENSG00000142945.12	Homo sapiens	Nucleolus, Postsynaptic density	Client	15635413, 23071613
LLPS-Hos-1958	Q9Y496	KIF3A	ENSG00000131437.15	Homo sapiens	Centrosome/Spindle pole body, Postsynaptic density	Client	19008961, 23071613
LLPS-Hos-2700	O15066	KIF3B	ENSG00000101350.7	Homo sapiens	Centrosome/Spindle pole body	Client	14709720, 16298999, 19339549
LLPS-Hos-1003	Q12840	KIF5A	ENSG00000155980.11	Homo sapiens	Nucleolus, Postsynaptic density	Client	20026476, 23071613
LLPS-Hos-2595	P33176	KIF5B	ENSG00000170759.10	Homo sapiens	Postsynaptic density	Client	23071613
LLPS-Hos-1753	O60282	KIF5C	ENSG00000168280.16	Homo sapiens	Nucleolus, Postsynaptic density	Client	20026476, 23071613
LLPS-Hos-1804	Q9BW19	KIFC1	ENSG00000204197.9	Homo sapiens	Centrosome/Spindle pole body	Client	7744954, 23895133, 22946058
LLPS-Hos-1175	O60870	KIN	ENSG00000151657.11	Homo sapiens	Nucleolus	Client	15635413
LLPS-Hos-5006	P43628	KIR2DL3	ENSG00000243772.7	Homo sapiens	Nuclear speckle, P-body	Client	21145359, 19531561
LLPS-Hos-1473	P10721	KIT	ENSG00000157404.15	Homo sapiens	Nucleolus	Client	26980300
LLPS-Hos-1297	Q2M2Z5	KIZ	ENSG00000088970.15	Homo sapiens	Centrosome/Spindle pole body	Client	16980960
LLPS-Hos-1200	Q07866	KLC1	ENSG00000126214.21	Homo sapiens	Stress granule, Postsynaptic density	Client	26777405, 23071613
LLPS-Hos-a975	Q9H0B6	KLC2	ENSG00000174996.11	Homo sapiens	Postsynaptic density	Client	23071613
LLPS-Hos-2782	O43474	KLF4	ENSG00000136826.14	Homo sapiens	Paraspeckle	Client	24127217
LLPS-Hos-0543	Q03164	KMT2A	ENSG00000118058.21	Homo sapiens	Nucleolus, Others	Client	20026476, 30531872
LLPS-Hos-4530	Q1ED39	KNOP1	ENSG00000103550.13	Homo sapiens	Nucleolus	Client	15635413
LLPS-Hos-1902	P52294	KPNA1	ENSG00000114030.12	Homo sapiens	Stress granule, Postsynaptic density	Client	26777405, 29373831, 23071613
LLPS-Hos-0798	P52292	KPNA2	ENSG00000182481.8	Homo sapiens	Droplet, Nucleolus, Stress granule	Scaffold	29677513
LLPS-Hos-0564	O00505	KPNA3	ENSG00000102753.9	Homo sapiens	Nucleolus, Stress granule	Client	15635413, 29373831
LLPS-Hos-2301	O00629	KPNA4	ENSG00000186432.8	Homo sapiens	Nucleolus, Stress granule	Client	15635413, 29373831
LLPS-Hos-2834	O15131	KPNA5	ENSG00000196911.10	Homo sapiens	Stress granule	Client	29373831
LLPS-Hos-0720	O60684	KPNA6	ENSG00000025800.13	Homo sapiens	Stress granule	Client	26777405
LLPS-Hos-2361	A9QM74	KPNA7	ENSG00000185467.7	Homo sapiens	Stress granule	Client	26777405
LLPS-Hos-0297	Q14974	KPNB1	ENSG00000108424.9	Homo sapiens	Droplet, Nucleolus, PML nuclear body, Centrosome/Spindle pole body, Stress granule, Postsynaptic density	Scaffold	29677513
LLPS-Hos-1001	P01116	KRAS	ENSG00000133703.11	Homo sapiens	Stress granule, Postsynaptic density	Regulator	27984728
LLPS-Hos-1554	Q8N9T8	KRI1	ENSG00000129347.19	Homo sapiens	Nucleolus	Client	20026476, 15635413
LLPS-Hos-1411	O00522	KRIT1	ENSG00000001631.15	Homo sapiens	Centrosome/Spindle pole body	Client	12140362
LLPS-Hos-0648	Q13601	KRR1	ENSG00000111615.13	Homo sapiens	Nucleolus, Others	Client	12429849, 15635413, 24127217, 19812395, 20026476
LLPS-Hos-2752	P04264	KRT1	ENSG00000167768.4	Homo sapiens	Nucleolus	Client	12429849
LLPS-Hos-2756	P13645	KRT10	ENSG00000186395.7	Homo sapiens	Nucleolus	Client	12429849
LLPS-Hos-0634	Q04695	KRT17	ENSG00000128422.16	Homo sapiens	Nucleolus	Client	12429849
LLPS-Hos-1279	P05783	KRT18	ENSG00000111057.10	Homo sapiens	Nucleolus	Client	12429849
LLPS-Hos-2818	P12035	KRT3	ENSG00000186442.7	Homo sapiens	P-body, Stress granule	Regulator	18794846
LLPS-Hos-2912	P02538	KRT6A	ENSG00000205420.10	Homo sapiens	P-body, Stress granule	Regulator	18794846
LLPS-Hos-1949	P08729	KRT7	ENSG00000135480.15	Homo sapiens	Nucleolus	Client	12429849
LLPS-Hos-1168	P05787	KRT8	ENSG00000170421.12	Homo sapiens	Nucleolus	Client	12429849
LLPS-Hos-4732	Q86UP2	KTN1	ENSG00000126777.17	Homo sapiens	Postsynaptic density	Client	23071613
LLPS-Hos-a1124	P32004	L1CAM	ENSG00000198910.13	Homo sapiens	Postsynaptic density	Client	23071613
LLPS-Hos-2706	Q5T7N2	L1TD1	ENSG00000240563.1	Homo sapiens	P-body, Stress granule	Client	19111193, 26777405, 26134849, 28746394
LLPS-Hos-a696	Q6IAA8	LAMTOR1	ENSG00000149357.9	Homo sapiens	Postsynaptic density	Client	23071613
LLPS-Hos-0053	O43504	LAMTOR5	ENSG00000134248.13	Homo sapiens	Centrosome/Spindle pole body	Client	16982752
LLPS-Hos-1598	O43813	LANCL1	ENSG00000115365.11	Homo sapiens	Stress granule, Postsynaptic density	Client	29373831, 23071613
LLPS-Hos-a507	Q9NS86	LANCL2	ENSG00000132434.9	Homo sapiens	Postsynaptic density	Client	23071613
LLPS-Hos-2939	P28838	LAP3	ENSG00000002549.12	Homo sapiens	Postsynaptic density	Client	23071613
LLPS-Hos-0754	Q6PKG0	LARP1	ENSG00000155506.16	Homo sapiens	Stress granule	Client	26777405
LLPS-Hos-2562	Q659C4	LARP1B	ENSG00000138709.18	Homo sapiens	P-body, Stress granule	Client	29395067, 29373831
LLPS-Hos-0546	Q71RC2	LARP4	ENSG00000161813.21	Homo sapiens	P-body, Stress granule	Client	29395067, 29373831, 26777405
LLPS-Hos-1603	Q92615	LARP4B	ENSG00000107929.14	Homo sapiens	P-body, Stress granule	Client	29395067, 29373831
LLPS-Hos-2304	Q4G0J3	LARP7	ENSG00000174720.15	Homo sapiens	Nucleolus	Client	26980300
LLPS-Hos-1666	Q9Y4W2	LAS1L	ENSG00000001497.16	Homo sapiens	Nucleolus	Client	20026476, 12429849, 15635413
LLPS-Hos-2211	Q14847	LASP1	ENSG00000002834.17	Homo sapiens	Stress granule, Postsynaptic density	Client	29373831, 23071613
LLPS-Hos-2442	O43561	LAT	ENSG00000213658.11	Homo sapiens	Droplet	Scaffold	27056844
LLPS-Hos-1421	O95835	LATS1	ENSG00000131023.12	Homo sapiens	Centrosome/Spindle pole body	Client	10518011, 12372621, 17379520
LLPS-Hos-2774	Q9NRM7	LATS2	ENSG00000150457.8	Homo sapiens	Centrosome/Spindle pole body	Client	16413547
LLPS-Hos-1149	Q9BQE6	LBHD1	ENSG00000162194.12	Homo sapiens	Nucleolus	Client	15635413
LLPS-Hos-1217	Q14739	LBR	ENSG00000143815.14	Homo sapiens	Droplet, Stress granule	Regulator	28636604
LLPS-Hos-0533	Q86VQ0	LCA5	ENSG00000135338.13	Homo sapiens	Centrosome/Spindle pole body	Client	17546029, 21606596
LLPS-Hos-2729	P06239	LCK	ENSG00000182866.16	Homo sapiens	Centrosome/Spindle pole body	Client	7513706
LLPS-Hos-3026	P13796	LCP1	ENSG00000136167.13	Homo sapiens	Postsynaptic density	Client	23071613
LLPS-Hos-0198	P00338	LDHA	ENSG00000134333.13	Homo sapiens	Nucleolus, Postsynaptic density	Client	15635413, 23071613
LLPS-Hos-a323	P07195	LDHB	ENSG00000111716.12	Homo sapiens	Postsynaptic density	Client	23071613
LLPS-Hos-0469	Q5SW96	LDLRAP1	ENSG00000157978.11	Homo sapiens	Centrosome/Spindle pole body	Client	18417616
LLPS-Hos-2679	Q9Y2U8	LEMD3	ENSG00000174106.2	Homo sapiens	Stress granule	Client	26777405
LLPS-Hos-4476	O95202	LETM1	ENSG00000168924.14	Homo sapiens	Postsynaptic density	Client	23071613
LLPS-Hos-1704	P17931	LGALS3	ENSG00000131981.15	Homo sapiens	Droplet	Scaffold	28893908
LLPS-Hos-2333	P47929	LGALS7B	ENSG00000178934.4	Homo sapiens	P-body	Client	28965817
LLPS-Hos-a371	O00214	LGALS8	ENSG00000116977.18	Homo sapiens	Postsynaptic density	Client	23071613
LLPS-Hos-a284	O95970	LGI1	ENSG00000108231.12	Homo sapiens	Postsynaptic density	Client	23071613
LLPS-Hos-2762	P15018	LIF	ENSG00000128342.4	Homo sapiens	Stress granule	Regulator	18794846
LLPS-Hos-1052	P18858	LIG1	ENSG00000105486.13	Homo sapiens	Nucleolus	Client	26980300
LLPS-Hos-2448	P49916	LIG3	ENSG00000005156.11	Homo sapiens	Nucleolus, Centrosome/Spindle pole body	Client	20026476, 15653642
LLPS-Hos-2916	Q8NHL6	LILRB1	ENSG00000277807.5	Homo sapiens	P-body	Regulator	18794846
LLPS-Hos-1956	P55344	LIM2	ENSG00000105370.7	Homo sapiens	Stress granule	Regulator	18794846
LLPS-Hos-2253	Q9UHB6	LIMA1	ENSG00000050405.13	Homo sapiens	Postsynaptic density	Client	23071613
LLPS-Hos-a071	Q9UPQ0	LIMCH1	ENSG00000064042.17	Homo sapiens	Postsynaptic density	Client	23071613
LLPS-Hos-2645	P53667	LIMK1	ENSG00000106683.14	Homo sapiens	Centrosome/Spindle pole body	Client	12807904, 16455074
LLPS-Hos-2777	P53671	LIMK2	ENSG00000182541.17	Homo sapiens	Centrosome/Spindle pole body	Client	16455074, 18000399
LLPS-Hos-1213	Q9H9Z2	LIN28A	ENSG00000131914.10	Homo sapiens	Stress granule	Client	29373831, 26777405
LLPS-Hos-1214	Q6ZN17	LIN28B	ENSG00000187772.7	Homo sapiens	P-body, Stress granule	Client	28965817, 29373831
LLPS-Hos-a315	O14910	LIN7A	ENSG00000111052.7	Homo sapiens	Postsynaptic density	Client	23071613
LLPS-Hos-a240	Q9HAP6	LIN7B	ENSG00000104863.11	Homo sapiens	Postsynaptic density	Client	23071613
LLPS-Hos-a691	Q9NUP9	LIN7C	ENSG00000148943.11	Homo sapiens	Postsynaptic density	Client	23071613
LLPS-Hos-a914	Q96FE5	LINGO1	ENSG00000169783.12	Homo sapiens	Postsynaptic density	Client	23071613
LLPS-Hos-a127	Q05469	LIPE	ENSG00000079435.9	Homo sapiens	Postsynaptic density	Client	23071613
LLPS-Hos-a504	Q15334	LLGL1	ENSG00000131899.10	Homo sapiens	Postsynaptic density	Client	23071613
LLPS-Hos-2746	Q9BRT6	LLPH	ENSG00000139233.6	Homo sapiens	Nucleolus	Client	19812395, 15635413
LLPS-Hos-2127	P02545	LMNA	ENSG00000160789.19	Homo sapiens	Nucleolus, Stress granule, Others	Client	12429849, 15635413, 19812395, 26777405, 28854361
LLPS-Hos-2038	P20700	LMNB1	ENSG00000113368.11	Homo sapiens	Nucleolus, P-body, Others	Client	15635413, 28965817, 24127217
LLPS-Hos-1497	Q03252	LMNB2	ENSG00000176619.12	Homo sapiens	Paraspeckle, P-body, Postsynaptic density	Client	24127217, 28965817, 23071613
LLPS-Hos-2237	P61968	LMO4	ENSG00000143013.12	Homo sapiens	Centrosome/Spindle pole body	Client	20814902
LLPS-Hos-a560	Q8WWI1	LMO7	ENSG00000136153.19	Homo sapiens	Postsynaptic density	Client	23071613
LLPS-Hos-a844	Q8IWU2	LMTK2	ENSG00000164715.5	Homo sapiens	Postsynaptic density	Client	23071613
LLPS-Hos-1585	P36776	LONP1	ENSG00000196365.11	Homo sapiens	Nucleolus, Postsynaptic density	Client	26980300, 23071613
LLPS-Hos-0250	Q93052	LPP	ENSG00000145012.13	Homo sapiens	Stress granule	Client	26777405
LLPS-Hos-0157	Q96NI6	LRFN5	ENSG00000165379.13	Homo sapiens	Nucleolus	Client	24127217
LLPS-Hos-a431	Q07954	LRP1	ENSG00000123384.13	Homo sapiens	Postsynaptic density	Client	23071613
LLPS-Hos-1202	P42704	LRPPRC	ENSG00000138095.18	Homo sapiens	Postsynaptic density	Client	23071613
LLPS-Hos-2465	Q50LG9	LRRC24	ENSG00000254402.6	Homo sapiens	Nucleolus	Client	19812395
LLPS-Hos-a077	Q9H9A6	LRRC40	ENSG00000066557.5	Homo sapiens	Postsynaptic density	Client	23071613
LLPS-Hos-a493	Q8N1G4	LRRC47	ENSG00000130764.9	Homo sapiens	Postsynaptic density	Client	23071613
LLPS-Hos-a1013	Q8N9N7	LRRC57	ENSG00000180979.9	Homo sapiens	Postsynaptic density	Client	23071613
LLPS-Hos-4212	Q96AG4	LRRC59	ENSG00000108829.9	Homo sapiens	Postsynaptic density	Client	23071613
LLPS-Hos-a043	Q96NW7	LRRC7	ENSG00000033122.18	Homo sapiens	Postsynaptic density	Client	23071613
LLPS-Hos-a1128	Q5JTD7	LRRC73	ENSG00000204052.4	Homo sapiens	Postsynaptic density	Client	23071613
LLPS-Hos-a571	Q8IWT6	LRRC8A	ENSG00000136802.11	Homo sapiens	Postsynaptic density	Client	23071613
LLPS-Hos-2456	Q9C099	LRRCC1	ENSG00000133739.15	Homo sapiens	Centrosome/Spindle pole body	Client	18728398
LLPS-Hos-2800	Q38SD2	LRRK1	ENSG00000154237.12	Homo sapiens	Nucleolus	Client	26980300
LLPS-Hos-1044	Q5S007	LRRK2	ENSG00000188906.15	Homo sapiens	Nucleolus	Client	26980300
LLPS-Hos-a685	Q6UWE0	LRSAM1	ENSG00000148356.13	Homo sapiens	Postsynaptic density	Client	23071613
LLPS-Hos-a1057	Q13449	LSAMP	ENSG00000185565.11	Homo sapiens	Postsynaptic density	Client	23071613
LLPS-Hos-0291	O15116	LSM1	ENSG00000175324.9	Homo sapiens	P-body, Stress granule	Regulator	29908710, 24141094, 23102969, 26338483
LLPS-Hos-1455	Q969L4	LSM10	ENSG00000181817.5	Homo sapiens	Histone locus body	Regulator	28867047
LLPS-Hos-0162	P83369	LSM11	ENSG00000155858.5	Homo sapiens	Histone locus body	Regulator	28867047
LLPS-Hos-1983	Q3MHD2	LSM12	ENSG00000161654.9	Homo sapiens	P-body, Stress granule	Client	29395067, 29373831
LLPS-Hos-1393	Q8ND56	LSM14A	ENSG00000257103.8	Homo sapiens	P-body, Stress granule	Regulator	28965817, 19111193, 17942399, 17074753, 29510985, 27613419
LLPS-Hos-0422	Q9BX40	LSM14B	ENSG00000149657.19	Homo sapiens	P-body, Stress granule	Client	28965817, 29395067, 29908710, 29373831, 26777405
LLPS-Hos-0553	Q9Y333	LSM2	ENSG00000172850.11	Homo sapiens	Nucleolus	Client	26980300
LLPS-Hos-0925	P62310	LSM3	ENSG00000170860.3	Homo sapiens	Stress granule	Client	26777405
LLPS-Hos-0328	Q9Y4Z0	LSM4	ENSG00000130520.10	Homo sapiens	P-body	Regulator	27247266
LLPS-Hos-0517	Q9NQ29	LUC7L	ENSG00000007392.16	Homo sapiens	Nuclear speckle	Client	24127217
LLPS-Hos-0788	Q9Y383	LUC7L2	ENSG00000146963.17	Homo sapiens	Nuclear speckle, Nucleolus	Client	24127217, 15635413
LLPS-Hos-1936	O95232	LUC7L3	ENSG00000108848.15	Homo sapiens	Nucleolus	Client	26980300
LLPS-Hos-0588	Q86V48	LUZP1	ENSG00000169641.13	Homo sapiens	P-body, Stress granule	Client	29395067, 29373831, 26777405
LLPS-Hos-a992	O94772	LY6H	ENSG00000176956.12	Homo sapiens	Postsynaptic density	Client	23071613
LLPS-Hos-0207	Q9NX58	LYAR	ENSG00000145220.13	Homo sapiens	Nucleolus	Client	15635413, 12429849, 19812395, 20026476, 26980300, 24127217
LLPS-Hos-a1009	P0DP58	LYNX1	ENSG00000180155.19	Homo sapiens	Postsynaptic density	Client	23071613
LLPS-Hos-2657	Q99698	LYST	ENSG00000143669.13	Homo sapiens	Stress granule	Client	29373831
LLPS-Hos-0111	P61626	LYZ	ENSG00000090382.6	Homo sapiens	P-body	Client	28965817
LLPS-Hos-0636	Q9BRK4	LZTS2	ENSG00000107816.17	Homo sapiens	Centrosome/Spindle pole body	Client	17351128
LLPS-Hos-a149	O60299	LZTS3	ENSG00000088899.15	Homo sapiens	Postsynaptic density	Client	23071613
LLPS-Hos-1988	Q9UPN3	MACF1	ENSG00000127603.25	Homo sapiens	Stress granule, Postsynaptic density	Client	26777405, 23071613
LLPS-Hos-a521	Q9BQ69	MACROD1	ENSG00000133315.10	Homo sapiens	Postsynaptic density	Client	23071613
LLPS-Hos-1724	Q9Y6D9	MAD1L1	ENSG00000002822.15	Homo sapiens	Centrosome/Spindle pole body, Others	Client	9546394, 15509863, 15694304, 15824131, 20133940, 24127217
LLPS-Hos-0041	Q13257	MAD2L1	ENSG00000164109.13	Homo sapiens	Centrosome/Spindle pole body	Client	10995431, 15509863, 15694304, 15824131, 16510521, 10607828
LLPS-Hos-1671	Q9UI95	MAD2L2	ENSG00000116670.14	Homo sapiens	Spindle apparatus	Client	21152103
LLPS-Hos-a310	Q8WXG6	MADD	ENSG00000110514.19	Homo sapiens	Postsynaptic density	Client	23071613
LLPS-Hos-0779	Q7L5Y9	MAEA	ENSG00000090316.15	Homo sapiens	Centrosome/Spindle pole body	Client	16510120
LLPS-Hos-2492	Q96JY0	MAEL	ENSG00000143194.12	Homo sapiens	Stress granule	Client	26777405, 24189637
LLPS-Hos-a261	P20916	MAG	ENSG00000105695.14	Homo sapiens	Postsynaptic density	Client	23071613
LLPS-Hos-2362	P43358	MAGEA4	ENSG00000147381.11	Homo sapiens	Stress granule	Client	26777405
LLPS-Hos-2865	O15479	MAGEB2	ENSG00000099399.5	Homo sapiens	Nucleolus	Client	24127217
LLPS-Hos-2017	Q9Y5V3	MAGED1	ENSG00000179222.17	Homo sapiens	P-body, Stress granule	Client	29395067, 26777405, 29373831
LLPS-Hos-0726	Q9UNF1	MAGED2	ENSG00000102316.16	Homo sapiens	Stress granule	Client	26777405
LLPS-Hos-2335	Q96QZ7	MAGI1	ENSG00000151276.23	Homo sapiens	Stress granule	Client	29373831
LLPS-Hos-a1074	Q86UL8	MAGI2	ENSG00000187391.20	Homo sapiens	Postsynaptic density	Client	23071613
LLPS-Hos-2841	P61326	MAGOH	ENSG00000162385.10	Homo sapiens	Nuclear speckle	Client	15166247
LLPS-Hos-0280	Q96A72	MAGOHB	ENSG00000111196.9	Homo sapiens	Stress granule	Client	26777405
LLPS-Hos-1885	Q9BXY0	MAK16	ENSG00000198042.10	Homo sapiens	Nucleolus, Sam68 nuclear body	Client	20026476, 12429849, 15635413, 19812395, 24127217
LLPS-Hos-1086	P55145	MANF	ENSG00000145050.16	Homo sapiens	Nucleolus	Client	15635413
LLPS-Hos-a1085	P21397	MAOA	ENSG00000189221.9	Homo sapiens	Postsynaptic density	Client	23071613
LLPS-Hos-a088	P27338	MAOB	ENSG00000069535.13	Homo sapiens	Postsynaptic density	Client	23071613
LLPS-Hos-1504	P78559	MAP1A	ENSG00000166963.12	Homo sapiens	Centrosome/Spindle pole body, Postsynaptic density	Client	3899687, 6761077, 6982901, 23071613
LLPS-Hos-0230	P46821	MAP1B	ENSG00000131711.14	Homo sapiens	Centrosome/Spindle pole body, Stress granule, Postsynaptic density	Regulator	8207082, 18794846
LLPS-Hos-2596	Q9H492	MAP1LC3A	ENSG00000101460.12	Homo sapiens	Stress granule, Postsynaptic density	Client	29373831, 23071613
LLPS-Hos-2466	Q9GZQ8	MAP1LC3B	ENSG00000140941.12	Homo sapiens	Droplet, Others	Scaffold	29507397
LLPS-Hos-0547	Q66K74	MAP1S	ENSG00000130479.10	Homo sapiens	Centrosome/Spindle pole body	Client	17234756
LLPS-Hos-0706	P11137	MAP2	ENSG00000078018.19	Homo sapiens	Centrosome/Spindle pole body, Postsynaptic density	Client	1338311, 6761077, 23071613
LLPS-Hos-1901	Q02750	MAP2K1	ENSG00000169032.9	Homo sapiens	Nucleolus, Centrosome/Spindle pole body, Postsynaptic density	Client	19812395, 9744882, 11495723, 14670079, 14737111, 23071613
LLPS-Hos-2249	P36507	MAP2K2	ENSG00000126934.13	Homo sapiens	Centrosome/Spindle pole body, Postsynaptic density	Client	9744882, 11495723, 14670079, 14737111, 22185284, 23071613
LLPS-Hos-2238	Q16584	MAP3K11	ENSG00000173327.7	Homo sapiens	Centrosome/Spindle pole body	Client	12529434
LLPS-Hos-1219	Q5TCX8	MAP3K21	ENSG00000143674.10	Homo sapiens	Nucleolus	Client	20026476
LLPS-Hos-2349	P27816	MAP4	ENSG00000047849.21	Homo sapiens	Centrosome/Spindle pole body, Stress granule, Postsynaptic density	Client	1860904, 2745548, 21822276, 29373831, 26777405, 23071613
LLPS-Hos-2643	O95819	MAP4K4	ENSG00000071054.16	Homo sapiens	Stress granule	Client	26777405
LLPS-Hos-2366	Q96JE9	MAP6	ENSG00000171533.11	Homo sapiens	Centrosome/Spindle pole body, Postsynaptic density	Client	2249667, 16837464, 23071613
LLPS-Hos-a1011	Q9H9H5	MAP6D1	ENSG00000180834.7	Homo sapiens	Postsynaptic density	Client	23071613
LLPS-Hos-a368	Q3KQU3	MAP7D1	ENSG00000116871.15	Homo sapiens	Postsynaptic density	Client	23071613
LLPS-Hos-1394	Q49MG5	MAP9	ENSG00000164114.18	Homo sapiens	Centrosome/Spindle pole body	Client	17925329, 20615875
LLPS-Hos-0658	P28482	MAPK1	ENSG00000100030.14	Homo sapiens	Centrosome/Spindle pole body, Postsynaptic density	Client	9744883, 11495723, 12679037, 15358203, 23071613
LLPS-Hos-2445	P53779	MAPK10	ENSG00000109339.21	Homo sapiens	Centrosome/Spindle pole body	Client	11708796
LLPS-Hos-1135	Q15759	MAPK11	ENSG00000185386.14	Homo sapiens	PML nuclear body, P-body	Client	15184504, 29444957
LLPS-Hos-0749	P27361	MAPK3	ENSG00000102882.11	Homo sapiens	Centrosome/Spindle pole body, Postsynaptic density, Others	Regulator	9744882, 9744883, 10607828, 11495723, 12679037, 23071613, 29307513
LLPS-Hos-1740	P31152	MAPK4	ENSG00000141639.11	Homo sapiens	Nucleolus	Client	20026476
LLPS-Hos-1461	P45983	MAPK8	ENSG00000107643.16	Homo sapiens	Centrosome/Spindle pole body, P-body, Stress granule	Regulator	11708796, 19910486, 28011284
LLPS-Hos-a597	Q9UPT6	MAPK8IP3	ENSG00000138834.12	Homo sapiens	Postsynaptic density	Client	23071613
LLPS-Hos-1552	Q8IW41	MAPKAPK5	ENSG00000089022.13	Homo sapiens	Centrosome/Spindle pole body	Client	15509711, 20462950, 21172807
LLPS-Hos-1986	Q15691	MAPRE1	ENSG00000101367.8	Homo sapiens	Centrosome/Spindle pole body, Stress granule, Postsynaptic density	Client	9724749, 10030671, 12475954, 14570580, 15509863, 26777405, 23071613
LLPS-Hos-0098	Q15555	MAPRE2	ENSG00000166974.12	Homo sapiens	Stress granule, Postsynaptic density	Client	29373831, 23071613
LLPS-Hos-3711	Q9UPY8	MAPRE3	ENSG00000084764.11	Homo sapiens	Postsynaptic density	Client	23071613
LLPS-Hos-2853	P10636	MAPT	ENSG00000186868.15	Homo sapiens	Droplet, Centrosome/Spindle pole body, Microtubule, Stress granule, Postsynaptic density	Scaffold	28819146, 28877466, 29472250, 29734651
LLPS-Hos-2573	P29966	MARCKS	ENSG00000277443.2	Homo sapiens	Centrosome/Spindle pole body	Client	22555845
LLPS-Hos-a978	P49006	MARCKSL1	ENSG00000175130.6	Homo sapiens	Postsynaptic density	Client	23071613
LLPS-Hos-1212	Q9Y4F3	MARF1	ENSG00000166783.21	Homo sapiens	P-body, Stress granule	Client	29395067, 28965817, 24755989
LLPS-Hos-a356	Q9P0L2	MARK1	ENSG00000116141.15	Homo sapiens	Postsynaptic density	Client	23071613
LLPS-Hos-4883	Q7KZI7	MARK2	ENSG00000072518.20	Homo sapiens	Postsynaptic density	Client	23071613
LLPS-Hos-2414	Q96L34	MARK4	ENSG00000007047.14	Homo sapiens	Centrosome/Spindle pole body	Client	14594945
LLPS-Hos-1406	P56192	MARS	ENSG00000166986.14	Homo sapiens	Nucleolus, Stress granule, Postsynaptic density	Client	26980300, 26777405, 29373831, 23071613
LLPS-Hos-2216	Q00266	MAT1A	ENSG00000151224.12	Homo sapiens	Nucleolus	Client	26980300
LLPS-Hos-1410	P31153	MAT2A	ENSG00000168906.12	Homo sapiens	Nucleolus	Client	26980300
LLPS-Hos-2826	P43243	MATR3	ENSG00000015479.18	Homo sapiens	P-body, Stress granule	Regulator	27733621, 28965817, 29373831, 29763601
LLPS-Hos-1965	Q7Z434	MAVS	ENSG00000088888.17	Homo sapiens	Stress granule	Regulator	26351918, 24659800
LLPS-Hos-0495	O95983	MBD3	ENSG00000071655.17	Homo sapiens	Centrosome/Spindle pole body	Client	12354758
LLPS-Hos-2093	Q9NR56	MBNL1	ENSG00000152601.17	Homo sapiens	Stress granule, Others	Client	29373831, 26777405, 24127217
LLPS-Hos-2766	Q5VZF2	MBNL2	ENSG00000139793.18	Homo sapiens	P-body, Stress granule	Client	29395067
LLPS-Hos-a1103	P02686	MBP	ENSG00000197971.14	Homo sapiens	Postsynaptic density	Client	23071613
LLPS-Hos-2298	Q9HCC0	MCCC2	ENSG00000131844.15	Homo sapiens	Stress granule, Postsynaptic density	Client	29373831, 23071613
LLPS-Hos-0924	P49736	MCM2	ENSG00000073111.13	Homo sapiens	Nucleolus	Client	15635413
LLPS-Hos-0415	P25205	MCM3	ENSG00000112118.18	Homo sapiens	Nucleolus	Client	15635413
LLPS-Hos-1331	P33991	MCM4	ENSG00000104738.17	Homo sapiens	Nucleolus, Stress granule	Client	26980300, 15635413, 26777405
LLPS-Hos-0033	P33992	MCM5	ENSG00000100297.15	Homo sapiens	Nucleolus, Centrosome/Spindle pole body, Stress granule	Client	15635413, 18799789, 20663915, 26777405
LLPS-Hos-0647	Q14566	MCM6	ENSG00000076003.4	Homo sapiens	Nucleolus	Client	15635413
LLPS-Hos-1113	P33993	MCM7	ENSG00000166508.17	Homo sapiens	Nucleolus, P-body, Stress granule	Client	15635413, 26980300, 28965817, 26777405
LLPS-Hos-1340	Q8NEM0	MCPH1	ENSG00000147316.12	Homo sapiens	Centrosome/Spindle pole body	Client	16479174, 21947081
LLPS-Hos-1434	C9JLW8	MCRIP1	ENSG00000225663.7	Homo sapiens	P-body, Stress granule	Client	29395067, 29373831, 26184334
LLPS-Hos-2468	Q9BUT9	MCRIP2	ENSG00000172366.19	Homo sapiens	P-body, Stress granule	Client	29395067, 29373831
LLPS-Hos-0548	Q96EZ8	MCRS1	ENSG00000187778.13	Homo sapiens	Centrosome/Spindle pole body	Client	16547491
LLPS-Hos-0176	Q9ULC4	MCTS1	ENSG00000232119.7	Homo sapiens	Nucleolus	Client	26980300
LLPS-Hos-2060	Q8NE86	MCU	ENSG00000156026.14	Homo sapiens	Mitochondrial RNA granule	Client	25683715
LLPS-Hos-1854	Q14676	MDC1	ENSG00000137337.14	Homo sapiens	DNA damage foci, OPT domain	Regulator	25773265
LLPS-Hos-3373	P40925	MDH1	ENSG00000014641.17	Homo sapiens	Postsynaptic density	Client	23071613
LLPS-Hos-1861	P40926	MDH2	ENSG00000146701.11	Homo sapiens	Nucleolus, Postsynaptic density	Client	26980300, 15635413, 19812395, 23071613
LLPS-Hos-1540	Q00987	MDM2	ENSG00000135679.23	Homo sapiens	PML nuclear body, Centrosome/Spindle pole body	Client	15195100, 10208415
LLPS-Hos-0568	Q9NU22	MDN1	ENSG00000112159.11	Homo sapiens	Nucleolus	Client	15635413, 20026476
LLPS-Hos-2462	P23368	ME2	ENSG00000082212.12	Homo sapiens	Mitochondrial RNA granule	Client	25683715
LLPS-Hos-1829	Q9HAF1	MEAF6	ENSG00000163875.15	Homo sapiens	Nucleolus	Client	24127217
LLPS-Hos-5016	Q15648	MED1	ENSG00000125686.11	Homo sapiens	Droplet	Scaffold	29930091
LLPS-Hos-1073	Q9BTT4	MED10	ENSG00000133398.3	Homo sapiens	Nucleolus	Client	15635413
LLPS-Hos-2354	Q13503	MED21	ENSG00000152944.8	Homo sapiens	Nucleolus	Client	15635413
LLPS-Hos-2842	O95402	MED26	ENSG00000105085.10	Homo sapiens	Cajal body, Stress granule	Regulator	24127217, 18794846
LLPS-Hos-0079	O75586	MED6	ENSG00000133997.11	Homo sapiens	Stress granule	Regulator	18794846
LLPS-Hos-1310	P53582	METAP1	ENSG00000164024.11	Homo sapiens	Nucleolus	Client	20026476, 15635413
LLPS-Hos-1545	Q6UB28	METAP1D	ENSG00000172878.13	Homo sapiens	Nucleolus	Client	20026476
LLPS-Hos-0267	P50579	METAP2	ENSG00000111142.13	Homo sapiens	Stress granule	Client	29373831
LLPS-Hos-0501	Q9UBP6	METTL1	ENSG00000037897.16	Homo sapiens	PML nuclear body	Client	24127217
LLPS-Hos-1154	Q9BUU2	METTL22	ENSG00000067365.14	Homo sapiens	Others	Client	24127217
LLPS-Hos-2567	Q6P1Q9	METTL2B	ENSG00000165055.15	Homo sapiens	Stress granule	Client	29373831
LLPS-Hos-2898	A1L020	MEX3A	ENSG00000254726.2	Homo sapiens	P-body, Stress granule	Client	28965817, 17267406, 29373831, 26777405
LLPS-Hos-2873	Q6ZN04	MEX3B	ENSG00000183496.5	Homo sapiens	P-body, Stress granule	Client	17267406, 29373831, 26777405
LLPS-Hos-1761	Q5U5Q3	MEX3C	ENSG00000176624.10	Homo sapiens	Stress granule	Client	29373831, 26777405
LLPS-Hos-1932	Q86XN8	MEX3D	ENSG00000181588.16	Homo sapiens	P-body, Stress granule	Client	29395067
LLPS-Hos-0504	P55081	MFAP1	ENSG00000140259.6	Homo sapiens	Stress granule	Client	26777405
LLPS-Hos-a906	Q9GZY8	MFF	ENSG00000168958.19	Homo sapiens	Postsynaptic density	Client	23071613
LLPS-Hos-2658	Q9Y4C4	MFHAS1	ENSG00000147324.10	Homo sapiens	Nucleolus	Client	19812395
LLPS-Hos-a366	O95140	MFN2	ENSG00000116688.16	Homo sapiens	Postsynaptic density	Client	23071613
LLPS-Hos-1381	Q86YT6	MIB1	ENSG00000101752.11	Homo sapiens	Centrosome/Spindle pole body	Client	21399614
LLPS-Hos-0363	Q9H8M7	MINDY3	ENSG00000148481.13	Homo sapiens	Nucleolus	Client	24127217
LLPS-Hos-a269	Q4G0A6	MINDY4	ENSG00000106125.14	Homo sapiens	Postsynaptic density	Client	23071613
LLPS-Hos-a618	Q8N4C8	MINK1	ENSG00000141503.15	Homo sapiens	Postsynaptic density	Client	23071613
LLPS-Hos-2846	P46013	MKI67	ENSG00000148773.13	Homo sapiens	Nucleolus, Stress granule	Client	15635413, 20026476, 26777405
LLPS-Hos-0848	Q9NPJ1	MKKS	ENSG00000125863.19	Homo sapiens	Centrosome/Spindle pole body	Client	15731008
LLPS-Hos-1875	Q9BUB5	MKNK1	ENSG00000079277.20	Homo sapiens	Centrosome/Spindle pole body, Spindle apparatus	Client	22454512
LLPS-Hos-0316	Q9H000	MKRN2	ENSG00000075975.15	Homo sapiens	P-body, Stress granule	Client	29395067, 29373831
LLPS-Hos-0696	P40692	MLH1	ENSG00000076242.14	Homo sapiens	Nucleolus	Client	20026476
LLPS-Hos-0526	Q9UHC1	MLH3	ENSG00000119684.15	Homo sapiens	Nucleolus	Client	20026476
LLPS-Hos-1347	Q8NB16	MLKL	ENSG00000168404.12	Homo sapiens	Nucleolus	Client	15635413
LLPS-Hos-1380	P50281	MMP14	ENSG00000157227.12	Homo sapiens	Centrosome/Spindle pole body	Client	15878869
LLPS-Hos-2789	Q9H8L6	MMRN2	ENSG00000173269.13	Homo sapiens	Nucleolus	Client	20026476
LLPS-Hos-0864	Q9H8S9	MOB1A	ENSG00000114978.17	Homo sapiens	Centrosome/Spindle pole body	Client	22454515
LLPS-Hos-2239	Q7L9L4	MOB1B	ENSG00000173542.8	Homo sapiens	Centrosome/Spindle pole body	Client	22454515
LLPS-Hos-a1135	Q16653	MOG	ENSG00000204655.11	Homo sapiens	Postsynaptic density	Client	23071613
LLPS-Hos-a347	Q13724	MOGS	ENSG00000115275.12	Homo sapiens	Postsynaptic density	Client	23071613
LLPS-Hos-0829	Q14149	MORC3	ENSG00000159256.12	Homo sapiens	PML nuclear body	Regulator	27440897
LLPS-Hos-0477	Q9UBU8	MORF4L1	ENSG00000185787.14	Homo sapiens	Nucleolus	Client	15635413
LLPS-Hos-1615	Q9HCE1	MOV10	ENSG00000155363.18	Homo sapiens	P-body, Stress granule	Client	29395067, 17166910, 28965817, 26777405
LLPS-Hos-1426	P29372	MPG	ENSG00000103152.11	Homo sapiens	Stress granule	Regulator	18794846
LLPS-Hos-0518	O00566	MPHOSPH10	ENSG00000124383.8	Homo sapiens	Nucleolus	Client	20026476, 12429849, 15635413
LLPS-Hos-0606	Q99547	MPHOSPH6	ENSG00000135698.9	Homo sapiens	Nucleolus	Client	15635413
LLPS-Hos-1145	Q8TAP9	MPLKIP	ENSG00000168303.7	Homo sapiens	Centrosome/Spindle pole body	Client	17310276
LLPS-Hos-a011	P05164	MPO	ENSG00000005381.7	Homo sapiens	Postsynaptic density	Client	23071613
LLPS-Hos-a496	Q00013	MPP1	ENSG00000130830.14	Homo sapiens	Postsynaptic density	Client	23071613
LLPS-Hos-a293	Q14168	MPP2	ENSG00000108852.14	Homo sapiens	Postsynaptic density	Client	23071613
LLPS-Hos-a267	Q9NZW5	MPP6	ENSG00000105926.15	Homo sapiens	Postsynaptic density	Client	23071613
LLPS-Hos-a703	Q5T2T1	MPP7	ENSG00000150054.18	Homo sapiens	Postsynaptic density	Client	23071613
LLPS-Hos-a777	O14807	MRAS	ENSG00000158186.12	Homo sapiens	Postsynaptic density	Client	23071613
LLPS-Hos-1253	P49959	MRE11	ENSG00000020922.12	Homo sapiens	Nucleolus	Client	15635413
LLPS-Hos-1256	Q6IN84	MRM1	ENSG00000274853.2	Homo sapiens	Mitochondrial RNA granule	Client	26953349
LLPS-Hos-2583	Q9UI43	MRM2	ENSG00000122687.17	Homo sapiens	Mitochondrial RNA granule	Client	26953349
LLPS-Hos-1337	Q9HC36	MRM3	ENSG00000171861.10	Homo sapiens	Mitochondrial RNA granule	Client	26953349
LLPS-Hos-2783	A0A0A0MT08	MROH7-TTC4	ENSG00000271723.5	Homo sapiens	Nucleolus	Client	15635413
LLPS-Hos-1972	Q9Y3B7	MRPL11	ENSG00000174547.13	Homo sapiens	PML nuclear body	Client	15195100
LLPS-Hos-0971	P52815	MRPL12	ENSG00000262814.7	Homo sapiens	Nucleolus	Client	15635413
LLPS-Hos-1019	Q9NRX2	MRPL17	ENSG00000158042.8	Homo sapiens	Nucleolus	Client	26980300
LLPS-Hos-1820	P49406	MRPL19	ENSG00000115364.13	Homo sapiens	Mitochondrial RNA granule	Client	25683715
LLPS-Hos-2028	Q9BYC9	MRPL20	ENSG00000242485.5	Homo sapiens	Nucleolus	Client	24127217
LLPS-Hos-0329	P09001	MRPL3	ENSG00000114686.8	Homo sapiens	Nucleolus	Client	26980300
LLPS-Hos-0359	Q9BYD3	MRPL4	ENSG00000105364.13	Homo sapiens	Nucleolus	Client	26980300
LLPS-Hos-2300	Q9NQ50	MRPL40	ENSG00000185608.8	Homo sapiens	Others	Client	24127217
LLPS-Hos-0852	Q8N983	MRPL43	ENSG00000055950.16	Homo sapiens	Mitochondrial RNA granule	Client	25683715
LLPS-Hos-0322	Q9HD33	MRPL47	ENSG00000136522.13	Homo sapiens	Nucleolus, Mitochondrial RNA granule	Client	24127217, 28082677
LLPS-Hos-0252	P82914	MRPS15	ENSG00000116898.11	Homo sapiens	Nucleolus	Client	24127217
LLPS-Hos-1035	Q9BYN8	MRPS26	ENSG00000125901.5	Homo sapiens	Others	Client	24127217
LLPS-Hos-2156	Q92552	MRPS27	ENSG00000113048.16	Homo sapiens	Mitochondrial RNA granule	Client	25683715
LLPS-Hos-1626	Q92665	MRPS31	ENSG00000102738.7	Homo sapiens	Mitochondrial RNA granule	Client	25683715
LLPS-Hos-a530	P82909	MRPS36	ENSG00000134056.11	Homo sapiens	Postsynaptic density	Client	23071613
LLPS-Hos-1964	Q9Y2R9	MRPS7	ENSG00000125445.10	Homo sapiens	Mitochondrial RNA granule	Client	28082677
LLPS-Hos-1747	P82933	MRPS9	ENSG00000135972.8	Homo sapiens	Mitochondrial RNA granule	Client	25683715, 28082677
LLPS-Hos-1013	Q96E11	MRRF	ENSG00000148187.17	Homo sapiens	Nucleolus	Client	15635413, 26980300
LLPS-Hos-0180	Q9UKD2	MRTO4	ENSG00000053372.4	Homo sapiens	Nucleolus	Client	19812395, 15635413, 12429849, 20026476, 24127217
LLPS-Hos-0671	P52701	MSH6	ENSG00000116062.14	Homo sapiens	Stress granule	Client	29373831, 26777405
LLPS-Hos-1543	O43347	MSI1	ENSG00000135097.6	Homo sapiens	P-body, Stress granule	Regulator	28965817, 26777405, 29373831, 28526879, 29486283
LLPS-Hos-2172	Q96DH6	MSI2	ENSG00000153944.10	Homo sapiens	Stress granule	Client	29373831, 26777405
LLPS-Hos-4386	P26038	MSN	ENSG00000147065.16	Homo sapiens	Postsynaptic density	Client	23071613
LLPS-Hos-a578	Q9NZJ7	MTCH1	ENSG00000137409.19	Homo sapiens	Postsynaptic density	Client	23071613
LLPS-Hos-a301	Q9Y6C9	MTCH2	ENSG00000109919.9	Homo sapiens	Postsynaptic density	Client	23071613
LLPS-Hos-1802	P00403	MT-CO2	ENSG00000198712.1	Homo sapiens	Nucleolus, Postsynaptic density	Client	26980300, 23071613
LLPS-Hos-2603	Q86UE4	MTDH	ENSG00000147649.9	Homo sapiens	Postsynaptic density	Client	23071613
LLPS-Hos-2460	Q96E29	MTERF3	ENSG00000156469.8	Homo sapiens	Mitochondrial RNA granule	Client	28285835
LLPS-Hos-0668	Q9H019	MTFR1L	ENSG00000117640.17	Homo sapiens	Stress granule	Client	29373831
LLPS-Hos-1344	P11586	MTHFD1	ENSG00000100714.15	Homo sapiens	Nucleolus, Stress granule, Postsynaptic density	Client	26980300, 26777405, 23071613
LLPS-Hos-0241	Q6UB35	MTHFD1L	ENSG00000120254.15	Homo sapiens	Nucleolus, Postsynaptic density	Client	26980300, 23071613
LLPS-Hos-2199	P13995	MTHFD2	ENSG00000065911.11	Homo sapiens	Nucleolus	Client	26980300
LLPS-Hos-2779	Q9H903	MTHFD2L	ENSG00000163738.18	Homo sapiens	Nucleolus	Client	26980300
LLPS-Hos-0901	P42345	MTOR	ENSG00000198793.12	Homo sapiens	Spindle apparatus, Stress granule, Others	Regulator	19285014, 20484036, 26777405, 23547259, 29937223
LLPS-Hos-1420	Q9NVV4	MTPAP	ENSG00000107951.14	Homo sapiens	Mitochondrial RNA granule	Client	26953349, 25683715
LLPS-Hos-1148	P58546	MTPN	ENSG00000105887.10	Homo sapiens	Stress granule	Client	29373831
LLPS-Hos-0429	P42285	MTREX	ENSG00000039123.15	Homo sapiens	Nucleolus	Client	20026476, 12429849, 15635413
LLPS-Hos-2736	Q9ULD2	MTUS1	ENSG00000129422.14	Homo sapiens	Centrosome/Spindle pole body, Spindle apparatus	Client	19794912
LLPS-Hos-0094	Q13505	MTX1	ENSG00000173171.14	Homo sapiens	Nucleolus, Postsynaptic density	Client	26980300, 23071613
LLPS-Hos-2087	O75431	MTX2	ENSG00000128654.13	Homo sapiens	Nucleolus	Client	26980300
LLPS-Hos-2231	Q5HYI7	MTX3	ENSG00000177034.15	Homo sapiens	Nucleolus	Client	26980300
LLPS-Hos-a031	Q14764	MVP	ENSG00000013364.18	Homo sapiens	Postsynaptic density	Client	23071613
LLPS-Hos-0612	Q9BW11	MXD3	ENSG00000213347.10	Homo sapiens	PML nuclear body	Client	24127217
LLPS-Hos-0489	P10242	MYB	ENSG00000118513.18	Homo sapiens	PML nuclear body	Client	15194430
LLPS-Hos-2063	Q9BQG0	MYBBP1A	ENSG00000132382.14	Homo sapiens	Nucleolus	Client	15635413, 20026476, 19812395, 12429849
LLPS-Hos-2591	Q99417	MYCBP	ENSG00000214114.8	Homo sapiens	Stress granule	Client	29373831
LLPS-Hos-a012	O75592	MYCBP2	ENSG00000005810.17	Homo sapiens	Postsynaptic density	Client	23071613
LLPS-Hos-1749	Q9P2K5	MYEF2	ENSG00000104177.17	Homo sapiens	Stress granule	Client	29373831
LLPS-Hos-2054	P35580	MYH10	ENSG00000133026.12	Homo sapiens	P-body, Postsynaptic density	Client	28965817, 23071613
LLPS-Hos-a523	P35749	MYH11	ENSG00000133392.17	Homo sapiens	Postsynaptic density	Client	23071613
LLPS-Hos-a249	Q7Z406	MYH14	ENSG00000105357.16	Homo sapiens	Postsynaptic density	Client	23071613
LLPS-Hos-0957	P35579	MYH9	ENSG00000100345.21	Homo sapiens	Nucleolus, Postsynaptic density	Client	15635413, 23071613
LLPS-Hos-a387	O14950	MYL12B	ENSG00000118680.13	Homo sapiens	Postsynaptic density	Client	23071613
LLPS-Hos-4774	P60660	MYL6	ENSG00000092841.18	Homo sapiens	Postsynaptic density	Client	23071613
LLPS-Hos-a1090	P14649	MYL6B	ENSG00000196465.10	Homo sapiens	Postsynaptic density	Client	23071613
LLPS-Hos-a1091	Q92614	MYO18A	ENSG00000196535.16	Homo sapiens	Postsynaptic density	Client	23071613
LLPS-Hos-a469	O43795	MYO1B	ENSG00000128641.18	Homo sapiens	Postsynaptic density	Client	23071613
LLPS-Hos-1892	O00159	MYO1C	ENSG00000197879.16	Homo sapiens	P-body, Postsynaptic density	Client	28965817, 23071613
LLPS-Hos-0043	O94832	MYO1D	ENSG00000176658.16	Homo sapiens	P-body, Postsynaptic density	Client	28965817, 23071613
LLPS-Hos-a769	Q12965	MYO1E	ENSG00000157483.8	Homo sapiens	Postsynaptic density	Client	23071613
LLPS-Hos-3410	O00160	MYO1F	ENSG00000142347.17	Homo sapiens	Postsynaptic density	Client	23071613
LLPS-Hos-1689	Q9Y4I1	MYO5A	ENSG00000197535.14	Homo sapiens	P-body, Postsynaptic density	Client	21245139, 23071613
LLPS-Hos-2772	Q9UM54	MYO6	ENSG00000196586.13	Homo sapiens	P-body, Stress granule, Postsynaptic density	Client	28965817, 29908710, 26777405, 23071613
LLPS-Hos-0476	Q86UW6	N4BP2	ENSG00000078177.13	Homo sapiens	P-body, Stress granule	Client	29395067
LLPS-Hos-2337	Q15742	NAB2	ENSG00000166886.12	Homo sapiens	Others	Client	24127217
LLPS-Hos-2416	Q96RE7	NACC1	ENSG00000160877.5	Homo sapiens	PML nuclear body	Client	25891951
LLPS-Hos-0268	Q9UJ70	NAGK	ENSG00000124357.12	Homo sapiens	Nuclear speckle	Client	25921606
LLPS-Hos-0087	P55209	NAP1L1	ENSG00000187109.13	Homo sapiens	Nucleolus	Client	19812395
LLPS-Hos-3038	Q99733	NAP1L4	ENSG00000205531.12	Homo sapiens	Postsynaptic density	Client	23071613
LLPS-Hos-a252	P54920	NAPA	ENSG00000105402.7	Homo sapiens	Postsynaptic density	Client	23071613
LLPS-Hos-4650	Q9H115	NAPB	ENSG00000125814.17	Homo sapiens	Postsynaptic density	Client	23071613
LLPS-Hos-a534	Q99747	NAPG	ENSG00000134265.12	Homo sapiens	Postsynaptic density	Client	23071613
LLPS-Hos-2192	Q9H0A0	NAT10	ENSG00000135372.8	Homo sapiens	Nucleolus	Client	20026476, 24127217, 15635413, 12429849, 19812395
LLPS-Hos-0812	Q8NCW5	NAXE	ENSG00000163382.11	Homo sapiens	Centrosome/Spindle pole body	Client	20596670
LLPS-Hos-0525	A0A0U1RRE5	NBDY	ENSG00000204272.12	Homo sapiens	P-body	Client	27918561
LLPS-Hos-1441	O60934	NBN	ENSG00000104320.13	Homo sapiens	Centrosome/Spindle pole body	Client	19244116
LLPS-Hos-1879	Q14596	NBR1	ENSG00000188554.13	Homo sapiens	Droplet	Regulator	29343546
LLPS-Hos-a237	P61601	NCALD	ENSG00000104490.17	Homo sapiens	Postsynaptic density	Client	23071613
LLPS-Hos-a694	P13591	NCAM1	ENSG00000149294.16	Homo sapiens	Postsynaptic density	Client	23071613
LLPS-Hos-a745	O15394	NCAM2	ENSG00000154654.14	Homo sapiens	Postsynaptic density	Client	23071613
LLPS-Hos-a482	O14594	NCAN	ENSG00000130287.13	Homo sapiens	Postsynaptic density	Client	23071613
LLPS-Hos-1978	P42695	NCAPD3	ENSG00000151503.12	Homo sapiens	Nucleolus	Client	15635413
LLPS-Hos-1962	Q86XI2	NCAPG2	ENSG00000146918.19	Homo sapiens	Nucleolus	Client	15635413
LLPS-Hos-2281	Q09161	NCBP1	ENSG00000136937.12	Homo sapiens	Nucleolus, P-body, Others	Client	26980300, 28965817, 29312956
LLPS-Hos-a038	Q9UBB6	NCDN	ENSG00000020129.15	Homo sapiens	Postsynaptic density	Client	23071613
LLPS-Hos-1981	P16333	NCK1	ENSG00000158092.6	Homo sapiens	Droplet	Scaffold	26553976
LLPS-Hos-a066	Q9Y2A7	NCKAP1	ENSG00000061676.14	Homo sapiens	Postsynaptic density	Client	23071613
LLPS-Hos-a429	P55160	NCKAP1L	ENSG00000123338.12	Homo sapiens	Postsynaptic density	Client	23071613
LLPS-Hos-a1147	Q9NZQ3	NCKIPSD	ENSG00000213672.7	Homo sapiens	Postsynaptic density	Client	23071613
LLPS-Hos-1736	P19338	NCL	ENSG00000115053.15	Homo sapiens	Nucleolus, Stress granule	Client	19812395, 20026476, 12429849, 15635413, 29373831
LLPS-Hos-0819	Q13772	NCOA4	ENSG00000266412.5	Homo sapiens	Spindle apparatus	Client	21814571
LLPS-Hos-1105	Q9HCD5	NCOA5	ENSG00000124160.11	Homo sapiens	P-body	Regulator	18794846
LLPS-Hos-1121	O14777	NDC80	ENSG00000080986.12	Homo sapiens	Centrosome/Spindle pole body	Client	12829748, 14570580, 15502821, 15509863, 15530383, 15824131, 16585270
LLPS-Hos-0916	Q9NXR1	NDE1	ENSG00000072864.14	Homo sapiens	Centrosome/Spindle pole body	Client	16547491, 17682047, 17600710, 21529751
LLPS-Hos-1833	Q9GZM8	NDEL1	ENSG00000166579.15	Homo sapiens	Centrosome/Spindle pole body, P-body, Stress granule, Others	Regulator	12556484, 15473966, 17494871, 17682047, 18794846
LLPS-Hos-2248	Q8TB73	NDNF	ENSG00000173376.13	Homo sapiens	Nucleolus	Client	24127217
LLPS-Hos-0423	Q92597	NDRG1	ENSG00000104419.14	Homo sapiens	Centrosome/Spindle pole body, Postsynaptic density	Client	15247272, 23071613
LLPS-Hos-a861	Q9UN36	NDRG2	ENSG00000165795.23	Homo sapiens	Postsynaptic density	Client	23071613
LLPS-Hos-a488	O95299	NDUFA10	ENSG00000130414.11	Homo sapiens	Postsynaptic density	Client	23071613
LLPS-Hos-a1045	Q9UI09	NDUFA12	ENSG00000184752.12	Homo sapiens	Postsynaptic density	Client	23071613
LLPS-Hos-4457	O43678	NDUFA2	ENSG00000131495.8	Homo sapiens	Postsynaptic density	Client	23071613
LLPS-Hos-a1084	O00483	NDUFA4	ENSG00000189043.9	Homo sapiens	Postsynaptic density	Client	23071613
LLPS-Hos-0994	Q16718	NDUFA5	ENSG00000128609.14	Homo sapiens	Nucleolus, Postsynaptic density	Client	26980300, 23071613
LLPS-Hos-a892	O95182	NDUFA7	ENSG00000167774.2	Homo sapiens	Postsynaptic density	Client	23071613
LLPS-Hos-1159	Q16795	NDUFA9	ENSG00000139180.10	Homo sapiens	Nucleolus, Postsynaptic density	Client	26980300, 23071613
LLPS-Hos-a612	O96000	NDUFB10	ENSG00000140990.14	Homo sapiens	Postsynaptic density	Client	23071613
LLPS-Hos-a855	O95139	NDUFB6	ENSG00000165264.10	Homo sapiens	Postsynaptic density	Client	23071613
LLPS-Hos-4606	P17568	NDUFB7	ENSG00000099795.6	Homo sapiens	Postsynaptic density	Client	23071613
LLPS-Hos-a866	O95169	NDUFB8	ENSG00000166136.15	Homo sapiens	Postsynaptic density	Client	23071613
LLPS-Hos-a680	Q9Y6M9	NDUFB9	ENSG00000147684.8	Homo sapiens	Postsynaptic density	Client	23071613
LLPS-Hos-4061	P28331	NDUFS1	ENSG00000023228.13	Homo sapiens	Postsynaptic density	Client	23071613
LLPS-Hos-a782	O75306	NDUFS2	ENSG00000158864.12	Homo sapiens	Postsynaptic density	Client	23071613
LLPS-Hos-0732	O75489	NDUFS3	ENSG00000213619.9	Homo sapiens	Nucleolus, Postsynaptic density	Client	26980300, 23071613
LLPS-Hos-a658	O75380	NDUFS6	ENSG00000145494.11	Homo sapiens	Postsynaptic density	Client	23071613
LLPS-Hos-0995	O00217	NDUFS8	ENSG00000110717.12	Homo sapiens	Nucleolus	Client	26980300
LLPS-Hos-1405	P19404	NDUFV2	ENSG00000178127.12	Homo sapiens	Nucleolus, Postsynaptic density	Client	26980300, 23071613
LLPS-Hos-a122	O76041	NEBL	ENSG00000078114.18	Homo sapiens	Postsynaptic density	Client	23071613
LLPS-Hos-0411	Q8NHV4	NEDD1	ENSG00000139350.11	Homo sapiens	Centrosome/Spindle pole body	Client	16378099, 20861312, 20224777
LLPS-Hos-0460	Q15843	NEDD8	ENSG00000129559.12	Homo sapiens	Stress granule	Regulator	27381497
LLPS-Hos-1302	Q14511	NEDD9	ENSG00000111859.16	Homo sapiens	Centrosome/Spindle pole body	Client	17634283
LLPS-Hos-a188	P12036	NEFH	ENSG00000100285.9	Homo sapiens	Postsynaptic density	Client	23071613
LLPS-Hos-2703	P07196	NEFL	ENSG00000277586.2	Homo sapiens	PML nuclear body	Client	24127217
LLPS-Hos-a238	P07197	NEFM	ENSG00000104722.13	Homo sapiens	Postsynaptic density	Client	23071613
LLPS-Hos-a950	Q7Z3B1	NEGR1	ENSG00000172260.14	Homo sapiens	Postsynaptic density	Client	23071613
LLPS-Hos-2666	Q96FI4	NEIL1	ENSG00000140398.13	Homo sapiens	Nucleolus, Centrosome/Spindle pole body	Client	24127217, 17556049
LLPS-Hos-2285	P51955	NEK2	ENSG00000117650.12	Homo sapiens	Centrosome/Spindle pole body	Client	9430639, 11785960, 15358203, 15388344, 15492258, 15659651, 15684383, 11707526, 22555018
LLPS-Hos-0899	Q9HC98	NEK6	ENSG00000119408.16	Homo sapiens	Centrosome/Spindle pole body	Client	20873783
LLPS-Hos-2151	Q8TDX7	NEK7	ENSG00000151414.14	Homo sapiens	Centrosome/Spindle pole body	Client	17586473, 17101132
LLPS-Hos-1580	P18615	NELFE	ENSG00000204356.13	Homo sapiens	Stress granule	Client	29373831
LLPS-Hos-a079	Q92859	NEO1	ENSG00000067141.16	Homo sapiens	Postsynaptic density	Client	23071613
LLPS-Hos-2534	Q6NW34	NEPRO	ENSG00000163608.14	Homo sapiens	Nucleolus	Client	24127217, 15635413
LLPS-Hos-1951	Q8WWR8	NEU4	ENSG00000204099.11	Homo sapiens	Others	Client	24127217
LLPS-Hos-1697	O76050	NEURL1	ENSG00000107954.10	Homo sapiens	Centrosome/Spindle pole body	Client	19948489
LLPS-Hos-2636	Q96JN8	NEURL4	ENSG00000215041.9	Homo sapiens	Centrosome/Spindle pole body	Client	22261722
LLPS-Hos-0247	Q0ZGT2	NEXN	ENSG00000162614.18	Homo sapiens	Stress granule	Client	26777405
[truncated: 1,587 more rows]
